# Supplementary material for: The Dynamics and Prognostic Potential of DNA Methylation Changes at Stem Cell Gene Loci in Women's Cancer
Source: PLoS Genet. 2012 Feb 9;8(2):e1002517. doi: 10.1371/journal.pgen.1002517 (PMC3276553; doi:10.1371/journal.pgen.1002517)
Supplement: Table S1 — The MESC CpGs mapped to 27 k Infinium array. List of the 5,943 MESC CpGs that mapped to the Illumina Infinium Human Methylation27 beadchip array with the information of their IlluminaID, geneID, gene symbol, MapInfo, and chromosome. (XLS) [file pgen.1002517.s011.xls]

## Sheet: mescTMP.txt
IlmnID	GeneID	Gene Symbol	MapInfo	Chromosome
cg00000292	487	ATP2A1	28797601	16
cg00008493	341947	COX8C	92883530	14
cg00010193	401114	FLJ35816	1135216	4
cg00011459	5373	PMM2	8797926	16
cg00013618	3535	IGL@	20710839	22
cg00014837	84519	ACRBP	6627518	12
cg00019495	84525	HOPX	57242282	4
cg00020533	7287	TULP1	35588894	6
cg00033773	84292	MORG1	12640366	19
cg00037940	5291	PIK3CB	139961975	3
cg00041575	10077	TSPAN32	2279317	11
cg00043080	23646	PLD3	45544995	19
cg00051623	834	CASP1	104412239	11
cg00057593	2765	GML	143913961	8
cg00062776	7288	TULP2	54094236	19
cg00063144	3881	KRT31	36807581	17
cg00065385	10881	ACTL7A	110663216	9
cg00066153	56	ACRV1	125055954	11
cg00077877	50807	ASAP1	131483656	8
cg00079056	27290	SPINK4	33229641	9
cg00091693	54474	KRT20	36295128	17
cg00093177	342666	FLJ43826	34439021	17
cg00094319	5042	PABPC3	24568530	13
cg00095526	779	CACNA1S	199348309	1
cg00098162	118932	ANKRD22	90609553	10
cg00101227	4359	MPZ	159546890	1
cg00108454	712	C1QA	22836201	1
cg00113020	11006	LILRB4	59865294	19
cg00126657	280657	SSX6	47852194	X
cg00126698	695	BTK	100527159	X
cg00128560	91151	TIGD7	3292014	16
cg00131557	29103	DNAJC15	42494656	13
cg00134787	4619	MYH1	10360224	17
cg00136405	59067	IL21	123761648	4
cg00136477	714	C1QC	22842926	1
cg00138126	56937	PMEPA1	55720103	20
cg00141162	3059	HCLS1	122862467	3
cg00141550	85417	CCNB3	50044129	X
cg00145118	10007	GNPDA1	141374115	5
cg00176879	5786	PTPRA	2791525	20
cg00183782	4205	MEF2A	97956351	15
cg00185103	7596	ZNF45	49122726	19
cg00186701	85453	TSPYL5	98359686	8
cg00187686	6947	TCN1	59390794	11
cg00188348	8815	BANF1	65525113	11
cg00199549	4174	MCM5	34125374	22
cg00204262	1891	ECH1	44014998	19
cg00209066	23774	BRD1	48604927	22
cg00211661	116985	ARAP1	72111267	11
cg00213044	3853	KRT6A	51172705	12
cg00213331	64374	SIL1	138491362	5
cg00214794	3872	KRT17	37034149	17
cg00215066	4650	MYO9B	17073316	19
cg00217795	1734	DIO2	79747441	14
cg00226904	5268	SERPINB5	59308045	18
cg00226923	221472	FGD2	37080005	6
cg00229387	93643	TJAP1	43553920	6
cg00233307	11184	MAP4K1	43800916	19
cg00237010	4815	NINJ2	643122	12
cg00239071	283600	C14orf68	99859490	14
cg00239419	6198	RPS6KB1	55323968	17
cg00240880	8839	WISP2	42776647	20
cg00245878	51351	ZNF117	64088310	7
cg00256074	29895	MYLPF	30293651	16
cg00260778	221060	C10orf111	15180418	10
cg00273124	55651	NHP2	177514118	5
cg00283535	312	ANXA13	124818745	8
cg00295325	8647	ABCB11	169596178	2
cg00298357	27190	IL17B	148738984	5
cg00298951	1240	CMKLR1	107257921	12
cg00307685	676	BRDT	92188112	1
cg00308665	3356	HTR2A	46367655	13
cg00311768	7264	TSTA3	144770000	8
cg00314943	251	ALPPL2	232978994	2
cg00319692	245972	ATP6V0D2	87180235	8
cg00323915	55303	GIMAP4	149895920	7
cg00325491	56935	C11orf75	92925818	11
cg00327483	844	CASQ1	158427211	1
cg00328227	113802	C1orf59	109005848	1
cg00333528	2569	GABRR1	89984204	6
cg00334507	9961	MVP	29732100	16
cg00343092	706	TSPO	41877918	22
cg00344358	10220	GDF11	54421960	12
cg00344372	3083	HGFAC	3413423	4
cg00344709	317754	POTED	13904096	21
cg00350478	79981	FRMD1	168222862	6
cg00364814	22864	R3HDM2	55977722	12
cg00367281	1142	CHRNB3	42671627	8
cg00374717	22901	ARSG	63814740	17
cg00384537	3886	KRT35	36891489	17
cg00392257	81875	ISG20L2	154963371	1
cg00396894	339779	C2orf53	27215924	2
cg00398048	175	AGA	178601336	4
cg00400263	63939	C20orf177	57947596	20
cg00406188	353140	LCE2C	150913840	1
cg00406844	10738	RFPL3	31083939	22
cg00407150	57467	HHATL	42718798	3
cg00410831	7596	ZNF45	49121158	19
cg00410895	374969	CCDC23	43056471	1
cg00412805	131377	KBTBD5	42701974	3
cg00413066	10017	BCL2L10	50192756	15
cg00420929	54858	PGPEP1	18312112	19
cg00430287	2444	FRK	116489569	6
cg00431114	79183	TTPAL	42537441	20
cg00431549	4256	MGP	14930292	12
cg00433406	127731	VWA5B1	20489562	1
cg00434413	8260	ARD1A	152854847	X
cg00436282	6779	STATH	70896038	4
cg00441136	9371	KIF3B	30328509	20
cg00443307	10219	KLRG1	9033007	12
cg00447208	147138	TMC8	73637896	17
cg00448720	338872	C1QTNF9	23781014	13
cg00453258	255022	CALHM1	105209162	10
cg00461841	80063	ATF7IP2	10430986	16
cg00463202	113622	ADPRHL1	113155711	13
cg00463848	3849	KRT2	51332372	12
cg00466249	124565	SLC38A10	76884479	17
cg00466492	404217	CTXN1	7897731	19
cg00474004	3448	IFNA14	21229944	9
cg00480115	5349	FXYD3	40298717	19
cg00491404	79574	EPS8L3	110108114	1
cg00495491	3709	ITPR2	26714080	12
cg00497084	5475	PPEF1	18619037	X
cg00501366	242	ALOX12B	7933201	17
cg00504595	55504	TNFRSF19	23042985	13
cg00510956	10657	KHDRBS1	32251027	1
cg00512031	54360	CYTL1	5072877	4
cg00519208	7813	EVI5	93030907	1
cg00520708	134553	C5orf24	134209165	5
cg00534856	1082	CGB	54219283	19
cg00537910	10058	ABCB6	219792855	2
cg00539322	6295	SAG	233881099	2
cg00539955	29780	PARVB	42726766	22
cg00544557	259234	DSCR10	38500612	21
cg00546897	284837	LOC284837	44056660	21
cg00554250	10062	NR1H3	47237946	11
cg00556408	164656	TMPRSS6	35830534	22
cg00563932	5730	PTGDS	138990870	9
cg00572797	864	RUNX3	25107166	1
cg00573606	1293	COL6A3	237987419	2
cg00577167	229	ALDOB	103237496	9
cg00579393	5968	REG1B	79169512	2
cg00579402	2528	FUT6	5789999	19
cg00582372	795	S100G	16578703	X
cg00585790	3987	LIMS1	108571277	2
cg00592315	90050	FAM181A	93454364	14
cg00596686	412	STS	7147332	X
cg00600110	171482	FAM9A	8729528	X
cg00600684	55717	BRWD2	122600148	10
cg00601486	341567	H1FNT	47009415	12
cg00611397	26164	GTPBP5	60201421	20
cg00615241	5657	PRTN3	790689	19
cg00619207	79961	DENND2D	111544891	1
cg00620024	5537	PPP6C	126992712	9
cg00620857	122970	ACOT4	73127573	14
cg00622552	161753	ODF3L1	73803390	15
cg00623593	1793	DOCK1	128657600	10
cg00626119	4914	NTRK1	155051912	1
cg00626466	2799	GNS	63440249	12
cg00627233	130120	REG3G	79105419	2
cg00629217	84708	LNX1	54120106	4
cg00633969	83666	PARP9	123767240	3
cg00643392	83546	RTBDN	12807856	19
cg00658007	343035	RD3	209732752	1
cg00659129	50807	ASAP1	131483796	8
cg00661485	2299	FOXI1	169465950	5
cg00668685	283375	SLC39A5	54910819	12
cg00673191	9980	DOPEY2	36458793	21
cg00678539	55329	MNS1	54544917	15
cg00686022	283461	C12orf40	38306345	12
cg00689010	23385	NCSTN	158578517	1
cg00689014	2520	GAST	37122664	17
cg00690280	280664	WFDC10B	43766147	20
cg00693307	7379	UPK2	118331029	11
cg00702729	55262	C7orf43	99595590	7
cg00705255	11026	LILRA3	59496425	19
cg00706536	535	ATP6V0A1	37863352	17
cg00714377	84174	SLA2	34708129	20
cg00718513	28905	IGKV7-3	88996387	2
cg00722300	117579	RLN3	13999639	19
cg00725777	27018	NGFRAP1	102517067	X
cg00727947	353514	LILRA5	59516912	19
cg00729275	147429	C18orf16	22699132	18
cg00729708	204219	LASS3	98901965	15
cg00730260	144360	C12orf67	24628155	12
cg00741717	51311	TLR8	12834105	X
cg00744433	1525	CXADR	17805938	21
cg00745543	341567	H1FNT	47009021	12
cg00745735	84665	MYPN	69538866	10
cg00754617	171169	SPACA4	53801100	19
cg00755709	570	BAAT	103187452	9
cg00756887	81607	PVRL4	159326278	1
cg00757952	1414	CRYBB1	25344415	22
cg00763889	54979	HRASLS2	63087120	11
cg00793648	57062	DDX24	93618521	14
cg00795268	399879	C11orf55	36250899	11
cg00795812	5133	PDCD1	242450682	2
cg00799727	4110	MAGEA11	148604241	X
cg00800095	29944	PNMA3	151974746	X
cg00808492	83998	REG4	120155682	1
cg00816620	81627	C1orf25	183394124	1
cg00823148	1419	CRYGB	208720540	2
cg00845900	51200	CPA4	129718965	7
cg00848461	53917	RAB24	176664699	5
cg00852964	8876	VNN1	133076843	6
cg00859655	51700	CYB5R2	7651100	11
cg00862290	27094	KCNMB3	180467667	3
cg00874863	340596	LHFPL1	111811026	X
cg00881370	55908	LOC55908	11209439	19
cg00892393	254528	C16orf73	1851526	16
cg00896220	388372	CCL4L2	31663440	17
cg00899659	7570	ZNF22	44815977	10
cg00904483	4255	MGMT	131244863	10
cg00910168	57647	DHX37	124039974	12
cg00911873	221823	PRPS1L1	18033988	7
cg00912942	148345	C1orf127	10947071	1
cg00916635	26191	PTPN22	114215835	1
cg00933411	10395	DLC1	13417461	8
cg00935388	122665	RNASE8	20595159	14
cg00939965	5638	PRRG1	37130215	X
cg00943245	56097	PCDHGC5	140847570	5
cg00945862	57835	SLC4A5	74423748	2
cg00948500	337976	KRTAP20-2	30928577	21
cg00949442	21	ABCA3	2331829	16
cg00953256	595	CCND1	69178056	11
cg00955451	321	APBA2	27000932	15
cg00962799	280659	SSX8	52668612	X
cg00967316	5506	PPP1R3A	113346030	7
cg00974864	2215	FCGR3B	159867677	1
cg00983520	1375	CPT1B	49363933	22
cg00983899	51475	CABP2	67047429	11
cg00986320	26999	CYFIP2	156628129	5
cg00987015	1128	CHRM1	62445327	11
cg00988256	26526	TSPAN16	11267173	19
cg00995065	10599	SLCO1B1	21174992	12
cg00995152	153090	DAB2IP	123536136	9
cg01000094	144106	FAM10A5	18239903	11
cg01001286	3603	IL16	79262693	15
cg01007201	50856	CLEC4A	8166472	12
cg01015871	84560	MT4	55156689	16
cg01035238	7130	TNFAIP6	151921477	2
cg01036012	347688	RP11-631M21.2	85127	10
cg01043831	10744	PTTG2	37638600	4
cg01053621	336	APOA2	159460615	1
cg01055695	5047	PAEP	137592771	9
cg01056568	9340	GLP2R	9669983	17
cg01072821	203074	T-SP1	10419575	8
cg01074640	3451	IFNA17	21218142	9
cg01076838	255043	TMEM86B	60432494	19
cg01078434	116511	MAS1L	29563511	6
cg01092036	4317	MMP8	102100510	11
cg01095395	50939	IMPG2	102522062	3
cg01095482	7075	TIE1	43538383	1
cg01103730	50604	IL20	205105327	1
cg01103836	4650	MYO9B	17073632	19
cg01106788	57724	KIAA1632	41751531	18
cg01108476	6954	TCP11	35217361	6
cg01110312	2967	GTF2H3	122682873	12
cg01126560	286257	C9orf142	139006125	9
cg01127428	50511	SYCP3	100657171	12
cg01138020	201305	SPNS3	4283843	17
cg01144251	284366	KLK9	56205958	19
cg01145396	1146	CHRNG	233111307	2
cg01155039	81693	AMN	102459567	14
cg01161611	114805	GALNT13	154509880	2
cg01169610	3631	INPP4A	98501903	2
cg01171858	6524	SLC5A2	31401848	16
cg01182697	9528	TMEM59	54293020	1
cg01193293	27036	SIGLEC7	56336366	19
cg01194444	4656	MYOG	201321345	1
cg01197831	8789	FBP2	96395762	9
cg01204985	23547	LILRA4	59541550	19
cg01206970	8541	PPFIA3	54312999	19
cg01215061	90316	TGIF2LX	89063596	X
cg01216369	83893	SPATA16	174341716	3
cg01227741	168537	GIMAP7	149842112	7
cg01237132	1470	CST2	23755958	20
cg01243790	130827	TMEM182	102745486	2
cg01248426	245972	ATP6V0D2	87180271	8
cg01255591	140902	R3HDML	42399124	20
cg01260219	11095	ADAMTS8	129804543	11
cg01262913	257203	DSCR9	37502356	21
cg01265637	128653	C20orf141	2743930	20
cg01269048	57221	KIAA1244	138569235	6
cg01269795	10384	BTN3A3	26548080	6
cg01274324	140290	TCP10L	32869873	21
cg01275830	79946	C10orf95	104201739	10
cg01281904	4986	OPRK1	54327310	8
cg01288089	3627	CXCL10	77163809	4
cg01293143	6919	TCEA2	62158770	20
cg01297972	10194	TSHZ1	71124541	18
cg01302245	63970	TP53AIP1	128318793	11
cg01305421	3479	IGF1	101398416	12
cg01305547	7468	WHSC1	1863105	4
cg01305625	8572	PDLIM4	131621711	5
cg01307730	221613	HIST1H2AA	25834576	6
cg01309152	5121	PCP4	40161641	21
cg01309153	6834	SURF1	135214487	9
cg01313949	202459	OSTCL	159198093	6
cg01316071	79686	C14orf139	94946749	14
cg01320507	10638	SPHAR	227506974	1
cg01337047	1828	DSG1	27151111	18
cg01342792	149647	FAM71A	210863945	1
cg01347719	165545	DQX1	74607745	2
cg01351032	4261	CIITA	10878692	16
cg01359534	89872	AQP10	152560275	1
cg01361777	9231	DLG5	79299108	10
cg01367992	4063	LY9	159033159	1
cg01369413	50613	UBQLN3	5487120	11
cg01375871	23430	TPSD1	1245421	16
cg01377755	51205	ACP6	145609882	1
cg01390445	200879	LIPH	186754006	3
cg01399317	286077	FAM83H	144882327	8
cg01402255	57459	GATAD2B	152067323	1
cg01407341	145946	SPATA8	95127802	15
cg01408558	5141	PDE4A	10424212	19
cg01416012	29994	BAZ2B	160012607	2
cg01422337	22900	CARD8	53444622	19
cg01430430	222183	SRRM3	75752249	7
cg01432087	80194	TMEM134	66998738	11
cg01441777	1454	CSNK1E	37044362	22
cg01442426	2829	XCR1	46044370	3
cg01443452	26330	GAPDHS	40716279	19
cg01443630	1186	CLCN7	1465699	16
cg01446393	11170	FAM107A	58538649	3
cg01450842	286749	STON1-GTF2A1L	48649717	2
cg01454134	85569	GALP	61378519	19
cg01459162	51702	PADI3	17446917	1
cg01476044	8972	MGAM	141341762	7
cg01484156	83988	NCALD	102871791	8
cg01488147	23089	PEG10	94132016	7
cg01489608	3931	LCAT	66536564	16
cg01494593	55289	ACOXL	111272720	2
cg01497527	348094	ANKDD1A	63001218	15
cg01497576	283652	SLC24A5	46200510	15
cg01498098	26278	SACS	22840776	13
cg01507173	26525	IL1F5	113533133	2
cg01511567	6749	SSRP1	56860207	11
cg01512854	56132	PCDHB3	140461151	5
cg01517033	140686	WFDC3	43855158	20
cg01525376	3932	LCK	32488799	1
cg01526089	5023	P2RX1	3766139	17
cg01531431	79144	PPDPF	61621307	20
cg01532771	10332	CLEC4M	7733560	19
cg01536400	4702	NDUFA8	123963104	9
cg01541443	222166	C7orf41	30151840	7
cg01545079	9362	CPNE6	23611217	14
cg01546430	3702	ITK	156540414	5
cg01549015	3446	IFNA10	21196380	9
cg01556075	199675	C19orf59	7647454	19
cg01564343	340205	TREML1	41229898	6
cg01566404	55224	ETNK2	202388548	1
cg01567482	10636	RGS14	176716924	5
cg01568736	8710	SERPINB7	59592710	18
cg01578324	1192	CLIC1	31812753	6
cg01579216	4688	NCF2	181827536	1
cg01580568	3914	LAMB3	207892479	1
cg01581111	92400	RBM18	124068148	9
cg01587454	138009	DCAF4L2	88955167	8
cg01593385	2266	FGG	155753599	4
cg01598642	3047	HBG1	5228615	11
cg01605783	284837	LOC284837	44057015	21
cg01607495	9530	BAG4	38152078	8
cg01614759	7570	ZNF22	44815441	10
cg01623438	1522	CTSZ	57016289	20
cg01626227	89122	TRIM4	99355225	7
cg01636591	6355	CCL8	29670269	17
cg01637734	922	CD5L	156077927	1
cg01639256	151516	ASPRV1	70043407	2
cg01656216	220929	ZNF438	31313716	10
cg01656470	23619	ZIM2	62041908	19
cg01656750	10300	KATNB1	56328696	16
cg01657380	8620	NPFF	52187790	12
cg01658815	3983	ABLIM1	116434030	10
cg01662650	404281	YY2	21784244	X
cg01668126	4481	MSR1	16095111	8
cg01668383	122011	CSNK1A1L	36577573	13
cg01669948	83795	KCNK16	39398855	6
cg01671575	79605	PGBD5	228580189	1
cg01671881	128861	C20orf71	31268562	20
cg01675895	173	AFM	74565534	4
cg01678321	285641	SLC36A3	150663723	5
cg01679262	3843	IPO5	97404197	13
cg01684579	51491	NOP16	175749440	5
cg01703884	283446	MYO1H	108362557	12
cg01708964	58498	MYL7	44148316	7
cg01713938	3447	IFNA13	21358292	9
cg01714932	5858	PZP	9252121	12
cg01718139	284415	VSTM1	59258650	19
cg01722450	221241	C18orf20	59967616	18
cg01727899	55105	GPATCH2	215872498	1
cg01731341	2251	FGF6	4424556	12
cg01732037	9095	TBX19	166516842	1
cg01733599	3990	LIPC	56511143	15
cg01739167	1145	CHRNE	4747123	17
cg01747191	285753	C6orf182	109556643	6
cg01765641	9779	TBC1D5	17756892	3
cg01767116	283807	FBXL22	61676146	15
cg01770400	462	SERPINC1	172153108	1
cg01774645	257106	ARHGAP30	159306668	1
cg01775265	317716	RP11-49G10.8	31244543	20
cg01776396	2187	FANCB	14802559	X
cg01782486	51043	ZBTB7B	153253136	1
cg01796228	3977	LIFR	38631977	5
cg01797043	6123	RPL3L	1944687	16
cg01804844	10194	TSHZ1	71125307	18
cg01820777	79778	MICALL2	1466260	7
cg01827098	168537	GIMAP7	149842085	7
cg01843018	727	C5	122852965	9
cg01853981	112802	KRT71	51232749	12
cg01861509	9806	SPOCK2	73519632	10
cg01870826	389458	LOC389458	5078401	7
cg01871963	3934	LCN2	129950816	9
cg01871995	2267	FGL1	17798643	8
cg01872771	139105	BEND2	18148902	X
cg01883966	8859	STK19	32046865	6
cg01888166	23369	PUM2	20391116	2
cg01888601	79841	AGBL2	47692758	11
cg01889448	3119	HLA-DQB1	32743849	6
cg01894895	301	ANXA1	74956114	9
cg01900364	1264	CNN1	11510194	19
cg01906055	23397	NCAPH	96364538	2
cg01906717	3447	IFNA13	21358203	9
cg01909245	4046	LSP1	1830333	11
cg01909378	158506	ZNF645	22201351	X
cg01910481	51297	PLUNC	31287729	20
cg01913908	131368	ZPLD1	103637366	3
cg01917648	121599	SPIC	100395468	12
cg01934797	84662	GLIS2	4321662	16
cg01936555	10246	SLC17A2	26039184	6
cg01939443	353299	RGSL1	180723419	1
cg01962826	2914	GRM4	34208945	6
cg01963696	1991	ELANE	802650	19
cg01966105	283870	C16orf79	2201238	16
cg01982597	267004	PGBD3	50403426	10
cg01985396	23500	DAAM2	39868811	6
cg01991150	1132	CHRM4	46364253	11
cg01997953	80231	CXorf21	30505611	X
cg01998785	54947	LPCAT2	54100210	16
cg01999333	23581	CASP14	15023623	19
cg02005755	26266	SLC13A4	135063389	7
cg02008416	199964	TMEM61	55218468	1
cg02009694	399665	FAM102A	129753581	9
cg02017155	2865	FFAR3	40541233	19
cg02020018	79057	PRRG3	150616766	X
cg02022375	81851	KRTAP1-1	36451247	17
cg02028524	4287	ATXN3	91643163	14
cg02034222	165545	DQX1	74606789	2
cg02037013	4160	MC4R	56190510	18
cg02039053	124	ADH1A	100430821	4
cg02039171	1053	CEBPE	22658002	14
cg02044161	53833	IL20RB	138158395	3
cg02044879	84647	PLA2G12B	74384941	10
cg02046017	220070	C11orf76	70385054	11
cg02046532	140881	DEFB129	155858	20
cg02059813	6596	HLTF	150287984	3
cg02060618	9210	BMP15	50670473	X
cg02066681	80781	COL18A1	45648228	21
cg02071305	57617	VPS18	38973265	15
cg02077702	3671	ISLR	72252941	15
cg02082571	50856	CLEC4A	8167985	12
cg02091100	2978	GUCA1A	42231007	6
cg02092466	23620	NTSR2	11728082	2
cg02096520	8823	FGF16	76596156	X
cg02097420	3273	HRG	187866568	3
cg02099418	940	CD28	204279391	2
cg02100848	51066	C3orf32	8668859	3
cg02117021	26716	OR2H1	29533939	6
cg02119982	64127	NOD2	49288913	16
cg02121427	131578	LRRC15	195572481	3
cg02124291	26659	OR7A5	14800260	19
cg02125271	8926	SNURF	22751499	15
cg02131853	80008	TMEM156	38711032	4
cg02131995	57817	HAMP	40464757	19
cg02142461	55646	LYAR	4343980	4
cg02148834	7179	TPTE	10013225	21
cg02149446	728	C5AR1	52504359	19
cg02157083	116519	APOA5	116168010	11
cg02164386	51751	HIGD1B	40281062	17
cg02164442	3681	ITGAD	31312602	16
cg02184413	8876	VNN1	133076928	6
cg02194211	131177	FAM3D	58627386	3
cg02196655	79954	NOL10	10748215	2
cg02196805	1437	CSF2	131437536	5
cg02198582	7249	TSC2	2039377	16
cg02202484	163778	SPRR4	151209312	1
cg02210887	2982	GUCY1A3	156806130	4
cg02212280	4312	MMP1	102175402	11
cg02212836	9450	LY86	6534074	6
cg02218214	27329	ANGPTL3	62835077	1
cg02224164	64333	ARHGAP9	56169582	12
cg02228185	443	ASPA	3326317	17
cg02237119	155368	WBSCR27	72894350	7
cg02238504	23090	ZNF423	48418876	16
cg02240622	5330	PLCB2	38388759	15
cg02241259	149233	IL23R	67405147	1
cg02245418	27246	RNF115	144321032	1
cg02250787	3356	HTR2A	46368990	13
cg02261346	758	MPPED1	42229926	22
cg02266731	1368	CPM	67643600	12
cg02273788	5365	PLXNB3	152682344	X
cg02275359	7705	ZNF146	41411559	19
cg02280309	5313	PKLR	153537584	1
cg02288165	6614	SIGLEC1	3635992	20
cg02298612	4166	CHST6	74085960	16
cg02301754	29765	TMOD4	149415994	1
cg02301815	284058	KIAA1267	41605268	17
cg02309431	128859	BPIL3	31082592	20
cg02309594	3061	HCRTR1	31856916	1
cg02310296	4318	MMP9	44070765	20
cg02311163	6407	SEMG2	43283925	20
cg02317907	9077	DIRAS3	68288376	1
cg02318535	22843	PPM1E	54187803	17
cg02329886	3067	HDC	48345209	15
cg02332073	114960	TSGA13	130022959	7
cg02334775	3669	ISG20	86983680	15
cg02337447	6341	SCO1	10542757	17
cg02347114	254773	LYG2	99238101	2
cg02358804	7705	ZNF146	41411052	19
cg02374486	5551	PRF1	72032815	10
cg02377083	1238	CCBP2	42826023	3
cg02381948	4255	MGMT	131245102	10
cg02385474	80003	PCNXL2	231461420	1
cg02397720	64284	RAB17	238177146	2
cg02399455	6717	SRI	87693650	7
cg02401149	1417	CRYBB3	23925409	22
cg02415431	3543	IGLL1	22253255	22
cg02423618	145946	SPATA8	95126729	15
cg02431687	203245	NAIF1	129868473	9
cg02431964	8685	MARCO	119416499	2
cg02432101	162699	TCEB3C	42811633	18
cg02436686	9535	GMFG	44517990	19
cg02442161	5266	PI3	43237051	20
cg02449608	147685	C19orf18	63178412	19
cg02451670	51514	DTL	210274429	1
cg02457752	1038	CDR1	139695744	X
cg02473123	924	CD7	77868065	17
cg02477931	399980	C11orf39	131037931	11
cg02500392	59351	PBOV1	138581065	6
cg02512860	24146	CLDN15	100667471	7
cg02515422	7099	TLR4	119506314	9
cg02516189	64170	CARD9	138387913	9
cg02518339	10800	CYSLTR1	77470727	X
cg02523400	3053	SERPIND1	19458191	22
cg02540157	79037	PVRIG	99654750	7
cg02549418	55796	MBNL3	131401315	X
cg02552572	84560	MT4	55155247	16
cg02554564	4908	NTF3	5473392	12
cg02579133	386681	KRTAP10-8	44856169	21
cg02580606	3884	KRT33B	36780252	17
cg02582754	4142	MAS1	160247335	6
cg02593766	55040	EPN3	45963676	17
cg02602411	5535	PPP3R2	103396998	9
cg02603784	80335	WDR82	52269497	3
cg02611282	9586	CREB5	28305510	7
cg02611419	89822	KCNK17	39390510	6
cg02626929	124222	PAQR4	2951662	16
cg02629257	27077	B9D1	19212220	17
cg02629312	64111	NPVF	25235419	7
cg02630207	55133	SRBD1	45693157	2
cg02633817	5349	FXYD3	40298572	19
cg02635407	54436	SH3TC1	8251449	4
cg02643667	7031	TFF1	42659768	21
cg02655623	55421	C17orf85	3675217	17
cg02656594	50615	IL21R	27319997	16
cg02657438	85439	STON2	80934652	14
cg02658214	121214	SDR9C7	55614231	12
cg02664205	27115	PDE7B	136213345	6
cg02674804	92840	REEP6	1443043	19
cg02675652	81566	CSRNP2	49764006	12
cg02677802	3709	ITPR2	26714137	12
cg02679745	2529	FUT7	139047467	9
cg02682905	284309	ZNF776	62954054	19
cg02688643	4258	MGST2	140804973	4
cg02691091	6668	SP2	43347810	17
cg02694395	2329	FMO4	169550517	1
cg02701137	22839	DLGAP4	34428157	20
cg02706881	378832	NCRNA00175	45670203	21
cg02710161	7029	TFDP2	143231552	3
cg02717866	220004	C11orf66	61005463	11
cg02735486	287	ANK2	114190384	4
cg02738086	171568	POLR3H	40271440	22
cg02741177	58503	PROL1	71297650	4
cg02751839	9283	GPR37L1	200358908	1
cg02756698	3859	KRT12	36276534	17
cg02762689	2979	GUCA1B	42271400	6
cg02763671	5902	RANBP1	18483541	22
cg02764897	140258	KRTAP13-1	30690182	21
cg02765820	152065	C3orf22	127760710	3
cg02774160	2678	GGT1	23309633	22
cg02774486	113457	TUBA3D	131949903	2
cg02774963	3792	KEL	142369879	7
cg02780988	8689	KRT36	36900520	17
cg02786019	55503	TRPV6	142292981	7
cg02786378	6542	SLC7A2	17441223	8
cg02790471	256380	SCML4	108200204	6
cg02793099	23619	ZIM2	62041816	19
cg02794695	6503	SLA	134141793	8
cg02800334	312	ANXA13	124820036	8
cg02803836	4255	MGMT	131302497	10
cg02807948	3481	IGF2	2110567	11
cg02812142	130013	ACMSD	135311793	2
cg02815516	25959	KANK2	11167319	19
cg02829654	1130	LYST	234113562	1
cg02830467	80177	MYCT1	153060414	6
cg02831294	810	CALML3	5556862	10
cg02833725	81875	ISG20L2	154963392	1
cg02838877	10150	MBNL2	96671878	13
cg02844051	93099	DMKN	40696073	19
cg02845923	84190	C12orf26	81275119	12
cg02847216	64693	CTAGE1	18251801	18
cg02854090	221613	HIST1H2AA	25834874	6
cg02855426	93979	CPA5	129771586	7
cg02856727	2689	GH2	59313148	17
cg02862362	383	ARG1	131936795	6
cg02863947	8856	NR1I2	120981880	3
cg02868123	5969	REG1P	79236421	2
cg02875404	57191	VN1R1	62658708	19
cg02876062	83641	FAM107B	14856660	10
cg02880679	54799	MBTD1	46650614	17
cg02882813	1473	CST5	23808078	20
cg02883621	6286	S100P	6745824	4
cg02885771	84946	LTV1	144205347	6
cg02888247	81688	C6orf62	24827214	6
cg02899723	54514	DDX4	55069371	5
cg02901679	3586	IL10	205012622	1
cg02902770	5919	RARRES2	149670339	7
cg02906939	3176	HNMT	138437785	2
cg02910574	5119	CHMP1A	88252902	16
cg02912041	131920	TMEM207	191650257	3
cg02921257	165904	XIRP1	39208862	3
cg02936263	6354	CCL7	29620999	17
cg02936740	389208	TMPRSS11F	68678590	4
cg02937102	256380	SCML4	108199922	6
cg02946850	2918	GRM8	126670180	7
cg02947253	140	ADORA3	111848223	1
cg02953306	1135	CHRNA2	27392543	8
cg02955504	10907	TXNL4A	75850362	18
cg02973883	26094	DCAF4	72462067	14
cg02976574	64778	FNDC3B	173312987	3
cg02981703	765	CA6	8928321	1
cg02981853	23370	ARHGEF18	7351850	19
cg02982734	54551	MAGEL2	21442141	15
cg02990033	64096	GFRA4	3591863	20
cg02992596	166863	RBM46	155921670	4
cg02992647	11056	DDX52	33078559	17
cg02992767	959	CD40LG	135557639	X
cg02998425	8747	ADAM21	69993957	14
cg03001305	6776	STAT5A	37693018	17
cg03003256	221301	FAM26D	116956250	6
cg03003745	284340	CXCL17	47640007	19
cg03012280	84936	ZFYVE19	38885547	15
cg03014680	160364	CLEC12A	10013789	12
cg03017264	150372	NFAM1	41159692	22
cg03017946	10886	NPFFR2	73116145	4
cg03019000	51368	TEX264	51679391	3
cg03021690	7127	TNFAIP2	102661717	14
cg03021892	92745	SLC38A5	48214222	X
cg03022541	165721	DNAJB8	129669549	3
cg03024246	8690	JRKL	95764276	11
cg03025569	10626	TRIM16	15527151	17
cg03032025	80315	CPEB4	173249354	5
cg03038672	9080	CLDN9	3002057	16
cg03044435	401114	FLJ35816	1134077	4
cg03054529	9805	SCRN1	29996463	7
cg03055440	64231	MS4A6A	59706981	11
cg03075662	57047	PLSCR2	147696338	3
cg03082060	3964	LGALS8	234746847	1
cg03085377	5925	RB1	47791377	13
cg03097995	7137	TNNI3	60360903	19
cg03099771	10279	PRSS16	27323344	6
cg03100752	439	ASNA1	12708402	19
cg03102516	93082	NEURL3	96535110	2
cg03104936	2887	GRB10	50816662	7
cg03109316	7634	ZNF80	115440593	3
cg03112869	285231	FBXW12	48388773	3
cg03113824	93233	CCDC114	53499134	19
cg03115746	7468	WHSC1	1864821	4
cg03115886	5786	PTPRA	2793218	20
cg03127543	55998	NXF5	100999787	X
cg03128832	80831	APOL5	34442848	22
cg03140978	90529	C1orf201	24600714	1
cg03142203	10149	GPR64	19010746	X
cg03143333	220136	CCDC11	46047597	18
cg03144357	9684	LRRC14	145712733	8
cg03160508	29984	RHOD	66580260	11
cg03163246	10895	PPBPL2	75139887	4
cg03165378	6280	S100A9	151596506	1
cg03167883	401459	FLJ46365	49665520	8
cg03172991	4784	NFIX	12966728	19
cg03179866	4321	MMP12	102251844	11
cg03192737	344901	OSTN	192413893	3
cg03224418	140700	SAMD10	62082302	20
cg03234661	6554	SLC10A1	69335043	14
cg03237153	8612	PPAP2C	243070	19
cg03240745	1954	MEGF8	47532896	19
cg03242666	5376	PMP22	15109295	17
cg03243506	117532	TMC2	2465231	20
cg03251857	84814	PPAPDC3	133154401	9
cg03260744	27285	TEKT2	36321649	1
cg03264414	5047	PAEP	137593518	9
cg03271907	4255	MGMT	131302633	10
cg03273615	55285	RBM41	106249029	X
cg03283421	50624	CUZD1	124600974	10
cg03283694	114132	SIGLEC11	55156525	19
cg03287877	79877	DCAKD	40495352	17
cg03291145	416	ARSF	2994515	X
cg03292149	23624	CBLC	49971605	19
cg03301801	163479	FNDC7	109065806	1
cg03309967	55851	PSENEN	40927024	19
cg03311899	338442	GPR109A	121753810	12
cg03312532	90381	C15orf42	87967037	15
cg03312792	6407	SEMG2	43283173	20
cg03317245	5026	P2RX5	3547263	17
cg03327494	131540	ZDHHC19	197422445	3
cg03329572	83416	FCRL5	155789877	1
cg03330516	6725	SRMS	61649188	20
cg03330678	10801	2011-09-09	72827828	17
cg03336167	5002	SLC22A18	2887571	11
cg03338064	3796	KIF2A	61678134	5
cg03349251	4117	MAK	10940458	6
cg03349935	51285	RASL12	63148388	15
cg03349953	26167	PCDHB5	140495391	5
cg03352153	51557	LGSN	64088388	6
cg03362494	131540	ZDHHC19	197423065	3
cg03363283	50835	TAS2R9	10854935	12
cg03364504	388666	FLJ36116	113194699	1
cg03366382	3630	INS	2139220	11
cg03375833	26140	TTLL3	9834360	3
cg03386373	130560	SPATA3	231568700	2
cg03386869	9358	ITGBL1	100902849	13
cg03389164	51676	ASB2	93493625	14
cg03399971	3626	INHBC	56115114	12
cg03404502	2841	GPR18	98709827	13
cg03410718	400666	FLJ45684	598423	19
cg03415518	196475	RMST	96409860	12
cg03417466	7299	TYR	88550066	11
cg03421300	2810	SFN	27062374	1
cg03426225	63895	FAM38B	10687032	18
cg03445896	2846	LPAR4	77897221	X
cg03455024	6559	SLC12A3	55456684	16
cg03455762	7512	XPNPEP2	128701156	X
cg03464655	151258	SLC38A11	165520228	2
cg03465320	6890	TAP1	32931056	6
cg03468463	89777	SERPINB12	59374544	18
cg03469158	4317	MMP8	102100305	11
cg03483654	26007	DAK	60858650	11
cg03490200	144568	A2ML1	8866463	12
cg03498559	7363	UGT2B4	70395651	4
cg03503295	1767	DNAH5	13997491	5
cg03504701	1016	CDH18	20016614	5
cg03510310	54979	HRASLS2	63087862	11
cg03520136	151531	UPP2	158559546	2
cg03532879	149685	ADIG	36642809	20
cg03533858	79906	MORN1	2314256	1
cg03534410	55287	TMEM40	12776112	3
cg03535648	5367	PMCH	101116609	12
cg03536003	9407	TMPRSS11D	68432331	4
cg03544379	26658	OR7C2	14913824	19
cg03545635	55501	CHST12	2438077	7
cg03547797	2620	GAS2	22646220	11
cg03547924	8200	GDF5	33489341	20
cg03548857	2867	FFAR2	40632014	19
cg03555203	57616	TSHZ3	36462028	19
cg03558807	114915	NCRNA00219	111523880	5
cg03562120	8839	WISP2	42777411	20
cg03565081	60686	C14orf93	22548810	14
cg03568718	7161	TP73	3569733	1
cg03569412	53615	MBD3	1544943	19
cg03569637	91523	FAM113B	45895624	12
cg03570766	117144	CATSPER1	65550282	11
cg03573747	9370	ADIPOQ	188043311	3
cg03574115	149465	WDR65	43409146	1
cg03574571	933	CD22	40512021	19
cg03580247	6521	SLC4A1	39701014	17
cg03582451	81691	LOC81691	20723909	16
cg03584646	11138	TBC1D8	101042945	2
cg03597525	89790	SIGLEC10	56612247	19
cg03600318	6441	SFTPD	81698971	10
cg03602500	90011	KIR3DX1	59739533	19
cg03604278	63924	CIDEC	9897234	3
cg03605761	55658	RNF126	614973	19
cg03608577	81797	OR12D3	29450658	6
cg03617456	5394	EXOSC10	11082792	1
cg03621001	4218	RAB8A	16082719	19
cg03622431	58511	DNASE2B	84637468	1
cg03623878	23263	MCF2L	112703561	13
cg03634982	51338	MS4A4A	59804555	11
cg03636183	9002	F2RL3	16861585	19
cg03640944	85450	ITPRIP	106083809	10
cg03641225	9077	DIRAS3	68285127	1
cg03649060	84337	ELOF1	11526451	19
cg03658707	434	ASIP	32312087	20
cg03662459	3590	IL11RA	34644290	9
cg03665605	9551	ATP5J2	98902148	7
cg03665785	25770	C22orf31	27788676	22
cg03668539	92960	PEX11G	7459324	19
cg03673470	57829	ZP4	236122052	1
cg03693099	1056	CEL	134926722	9
cg03704024	23023	TMCC1	131081613	3
cg03704031	27160	INGX	70628940	X
cg03704393	169841	ZNF169	96081822	9
cg03704653	171482	FAM9A	8729344	X
cg03707950	4238	MFAP3	153397269	5
cg03712843	161003	STOML3	38463534	13
cg03714397	164045	HFM1	91591422	1
cg03716937	2515	ADAM2	39815019	8
cg03718677	29765	TMOD4	149414890	1
cg03721967	79774	GRTP1	113057721	13
cg03723845	79908	BTNL8	180258792	5
cg03724882	1033	CDKN3	53933994	14
cg03727165	56892	C8orf4	40130221	8
cg03731898	130749	CPO	207512326	2
cg03733371	200879	LIPH	186753222	3
cg03734783	9311	ACCN3	150376642	7
cg03742272	242	ALOX12B	7931430	17
cg03752087	23581	CASP14	15024470	19
cg03754063	9817	KEAP1	10476199	19
cg03762535	51179	HAO2	119713003	1
cg03766965	10847	SRCAP	30625944	16
cg03775123	348094	ANKDD1A	63001128	15
cg03775246	9315	C5orf13	111122948	5
cg03776850	23430	TPSD1	1246873	16
cg03780486	8590	OR6A2	6773856	11
cg03780733	56129	PCDHB7	140532553	5
cg03789934	204801	NLRP11	61034477	19
cg03793778	3963	LGALS7	43956560	19
cg03801286	3753	KCNE1	34806378	21
cg03802191	6894	TARBP1	232681792	1
cg03804500	8636	SSNA1	139201793	9
cg03811411	6444	SGCD	155686194	5
cg03815350	9700	ESPL1	51949309	12
cg03817621	29974	A1CF	52315405	10
cg03818682	4586	MUC5AC	1170035	11
cg03819692	283860	C16orf81	87753140	16
cg03822159	387893	SETD8	122433336	12
cg03835158	115294	PCMTD1	52936160	8
cg03835292	3957	LGALS2	36306577	22
cg03835296	6568	SLC17A1	25938901	6
cg03840259	9402	GRAP2	38626982	22
cg03842617	4846	NOS3	150319489	7
cg03843951	1644	DDC	50597128	7
cg03845435	128346	C1orf162	111816966	1
cg03846767	7161	TP73	3597152	1
cg03856801	335	APOA1	116214348	11
cg03860768	640	BLK	11388980	8
cg03870862	23144	ZC3H3	144695368	8
cg03872376	57829	ZP4	236120451	1
cg03873930	10139	ARFRP1	61811108	20
cg03879730	5710	PSMD4	149492661	1
cg03885639	116337	PANX3	123986520	11
cg03886110	5175	PECAM1	59817773	17
cg03886898	1733	DIO1	54131720	1
cg03894103	9581	PREPL	44440405	2
cg03900284	347148	QRFP	132759516	9
cg03902905	6519	SLC3A1	44355766	2
cg03905144	8777	MPDZ	13239504	9
cg03907174	57333	RCN3	54722273	19
cg03908676	10894	LYVE1	10546858	11
cg03924115	347148	QRFP	132758787	9
cg03930970	55146	ZDHHC4	6584685	7
cg03931808	117579	RLN3	14000099	19
cg03934354	114899	C1QTNF3	34078897	5
cg03943509	5837	PYGM	64285637	11
cg03952109	83989	FAM172A	93435688	5
cg03957435	7712	ZNF157	47115222	X
cg03959079	257397	MAP3K7IP3	30904187	X
cg03969797	7681	MKRN3	21361757	15
cg03970609	4589	MUC7	71372253	4
cg03975694	163255	ZNF540	42734312	19
cg03986640	4284	MIP	55134622	12
cg03991512	197257	LDHD	73707957	16
cg03993463	3772	KCNJ15	38549141	21
cg03998173	6009	RHEB	150848513	7
cg03998348	145942	TMCO5A	36014577	15
cg04001802	55301	OLAH	15125285	10
cg04007936	23589	CARHSP1	8861518	16
cg04019407	2695	GIP	44401303	17
cg04021421	2176	FANCC	97120443	9
cg04032566	63899	NSUN3	95263136	3
cg04033774	29899	GPSM2	109220090	1
cg04037228	8994	LIMD1	45611390	3
cg04037952	344561	GPR148	131203420	2
cg04039225	344658	SAMD7	171112210	3
cg04039397	10225	CD96	112743473	3
cg04048249	345	APOC3	116205766	11
cg04049033	83547	RILP	1500411	17
cg04052038	9073	CLDN8	30509994	21
cg04057858	203074	T-SP1	10421173	8
cg04058169	9184	BUB3	124903428	10
cg04058675	10075	HUWE1	53697504	X
cg04063348	112744	IL17F	52217306	6
cg04081402	6948	TCN2	29333587	22
cg04086012	339976	TRIML1	189297894	4
cg04087608	3284	HSD3B2	119759492	1
cg04088433	1634	DCN	90100572	12
cg04089739	718	C3	6670980	19
cg04098585	940	CD28	204279460	2
cg04106190	51384	WNT16	120751404	7
cg04106785	8851	CDK5R1	27837258	17
cg04109382	27296	TP53TG5	43440521	20
cg04111761	1232	CCR3	46257770	3
cg04115602	94115	CGB8	54244418	19
cg04117029	7390	UROS	127503243	10
cg04121771	7104	TM4SF4	150674314	3
cg04123409	10993	SDS	112326000	12
cg04123507	3892	KRT86	50981537	12
cg04127255	5670	PSG2	48279895	19
cg04138756	6707	SPRR3	151240473	1
cg04143809	151258	SLC38A11	165520568	2
cg04149472	9	NAT1	18110424	8
cg04151683	158038	LINGO2	28708459	9
cg04155793	8558	CDK10	88280348	16
cg04164824	27180	SIGLEC9	56320008	19
cg04167867	27136	MORC1	110319820	3
cg04176254	181	AGRP	66074930	16
cg04180953	1823	DSC1	26997072	18
cg04182865	9604	RNF14	141326615	5
cg04184278	2998	GYS2	21649026	12
cg04189838	1557	CYP2C19	96513337	10
cg04201526	167	CRISP1	49941665	6
cg04228042	420	ART4	14887794	12
cg04237003	745	C11orf9	61278578	11
cg04254119	10566	AKAP3	4624508	12
cg04256470	1325	CORT	10433052	1
cg04267184	2797	GNRH2	2971418	20
cg04269351	10490	VTI1B	67212286	14
cg04275881	56833	SLAMF8	158063058	1
cg04276232	7363	UGT2B4	70396611	4
cg04281204	9937	DCLRE1A	115602792	10
cg04282422	8712	PAGE1	49347250	X
cg04290964	1203	CLN5	76462690	13
cg04297093	337970	KRTAP19-3	30786245	21
cg04298323	5146	PDE6C	95362185	10
cg04300115	85441	PRIC285	61670643	20
cg04301375	148156	ZNF558	8794297	19
cg04304130	405754	HERV-FRD	11219880	6
cg04305913	26086	GPSM1	138348733	9
cg04319097	7541	ZFP161	5283279	18
cg04323365	2705	GJB1	70359818	X
cg04329382	400931	LOC400931	44859555	22
cg04338788	56920	SEMA3G	52453914	3
cg04340502	2940	GSTA3	52883168	6
cg04341806	3936	LCP1	45655396	13
cg04345475	26515	FXC1	6458167	11
cg04345908	3120	HLA-DQB2	32839305	6
cg04348872	109	ADCY3	24995200	2
cg04349727	25818	KLK5	56149201	19
cg04356968	632	BGLAP	154478629	1
cg04359302	57129	MRPL47	180806553	3
cg04365980	10143	CLEC3A	76614237	16
cg04366367	2873	GPS1	77601830	17
cg04382920	83447	SLC25A31	128870976	4
cg04385519	115	ADCY9	4107461	16
cg04387658	942	CD86	123257770	3
cg04391540	84215	ZNF541	52739941	19
cg04394101	1536	CYBB	37524566	X
cg04398275	55206	SBNO1	122400770	12
cg04398282	26228	STAP1	68106851	4
cg04404982	3683	ITGAL	30390788	16
cg04405541	92747	C20orf114	31334066	20
cg04409427	9992	KCNE2	34657893	21
cg04413148	1506	CTRL	66523368	16
cg04415689	50636	ANO7	241776923	2
cg04425624	7124	TNF	31651544	6
cg04428453	54988	ACSM5	20328153	16
cg04430204	64320	RNF25	219246060	2
cg04443324	2196	FAT2	150928499	5
cg04444771	11067	C10orf10	44793718	10
cg04450876	121355	GTSF1	53153212	12
cg04452095	10801	2011-09-09	72827463	17
cg04455759	6392	SDHD	111461341	11
cg04457051	60592	SCOC	141397919	4
cg04458548	26998	FETUB	187839394	3
cg04463638	7122	CLDN5	17892712	22
cg04471507	3925	STMN1	26105963	1
cg04473030	4255	MGMT	131244772	10
cg04483754	4843	NOS2	23153107	17
cg04484789	353288	KRT26	36181850	17
cg04485603	9575	CLOCK	56071167	4
cg04488527	257240	KLHL34	21585788	X
cg04498511	9877	ZC3H11A	202035064	1
cg04499381	54440	SASH3	128741352	X
cg04508649	10218	ANGPTL7	11171633	1
cg04511195	51343	FZR1	3474009	19
cg04511534	124975	GGT6	4410120	17
cg04514469	161176	C14orf49	95012419	14
cg04515001	51473	DCDC2	24466215	6
cg04515986	53940	FTHL17	30999613	X
cg04523589	820	CAMP	48240150	3
cg04527989	79810	PTCD2	71650508	5
cg04533291	9391	CIAO1	96294125	2
cg04545159	2277	FIGF	15313038	X
cg04545516	6406	SEMG1	43269475	20
cg04551925	358	AQP1	30918265	7
cg04558553	7364	UGT2B7	69995458	4
cg04563996	353324	SPATA12	57068559	3
cg04569233	1524	CX3CR1	39296453	3
cg04569804	1436	CSF1R	149474007	5
cg04570669	54959	ODAM	71098063	4
cg04574507	910	CD1B	156567662	1
cg04576021	3112	HLA-DOB	32892233	6
cg04577715	6690	SPINK1	147191374	5
cg04582295	6442	SGCA	45597069	17
cg04587829	64122	FN3K	78286236	17
cg04592706	24	ABCA4	94359180	1
cg04595021	257103	NCRNA00205	45541263	21
cg04595372	7180	CRISP2	49789192	6
cg04601137	339366	ADAMTSL5	1463314	19
cg04609640	266675	BEST4	45026679	1
cg04616566	79875	THSD4	69807614	15
cg04618528	8689	KRT36	36899402	17
cg04627663	9370	ADIPOQ	188042719	3
cg04632683	29844	TFPT	59311934	19
cg04636194	9506	PAGE4	49480892	X
cg04636557	83932	C1orf124	229539047	1
cg04640913	64405	CDH22	44313922	20
cg04645174	26333	OR7A17	14854513	19
cg04645843	135656	DPCR1	31026632	6
cg04655481	2844	GPR21	124836630	9
cg04663487	22797	TFEC	115458040	7
cg04697562	221914	GPC2	99613798	7
cg04697849	7403	KDM6A	44609979	X
cg04700814	10614	HEXIM1	40579963	17
cg04706338	7448	VTN	23721179	17
cg04710641	7936	RDBP	32036236	6
cg04711324	6014	RIT2	38949631	18
cg04712892	4892	NRAP	115414093	10
cg04719766	3784	KCNQ1	2499156	11
cg04720358	5957	RCVRN	9748988	17
cg04721098	10368	CACNG3	24173204	16
cg04726200	5002	SLC22A18	2887061	11
cg04727522	79863	C18orf22	75894170	18
cg04731384	79007	DBNDD1	88604267	16
cg04732193	3290	HSD11B1	207925204	1
cg04735237	10245	TIMM17B	48641536	X
cg04737046	5244	ABCB4	86947306	7
cg04737405	26529	OR12D2	29472397	6
cg04739149	11259	FILIP1L	101315983	3
cg04739485	22877	MLXIP	121177737	12
cg04743650	7412	VCAM1	100957658	1
cg04748010	11281	POU6F2	39012738	7
cg04749372	11185	INMT	30758396	7
cg04754011	11251	GPR44	60379720	11
cg04756629	400696	LOC400696	44861990	19
cg04757243	80111	C3orf36	135131513	3
cg04759756	84174	SLA2	34707347	20
cg04761824	50514	2011-12-01	116944896	9
cg04774694	64174	DPEP2	66590771	16
cg04784315	2844	GPR21	124837105	9
cg04797496	51294	PCDH12	141319270	5
cg04803153	388536	ZNF790	42021699	19
cg04806409	7033	TFF3	42608574	21
cg04810997	338398	TAS2R60	142850796	7
cg04816348	339390	CLEC4G	7702382	19
cg04819539	4234	METTL1	56453817	12
cg04824716	54535	CCHCR1	31233454	6
cg04825431	8187	ZNF239	43383905	10
cg04835638	2272	FHIT	60338545	3
cg04861271	8106	PABPN1	22859371	14
cg04872689	5341	PLEK	68445879	2
cg04882759	93649	MYOCD	12510626	17
cg04891836	8740	TNFSF14	6621390	19
cg04893119	51050	PI15	75898856	8
cg04898512	10365	KLF2	16295995	19
cg04902405	9877	ZC3H11A	202035140	1
cg04906538	265	AMELX	11222389	X
cg04915566	861	RUNX1	35343342	21
cg04920616	50943	FOXP3	49008232	X
cg04926244	144360	C12orf67	24628518	12
cg04940435	116092	DNTTIP1	43853698	20
cg04946916	135458	HUS1B	601890	6
cg04958389	5645	PRSS2	142178834	7
cg04958703	8402	SLC25A11	4785467	17
cg04962134	84767	SPRYD5	55409886	11
cg04969878	55266	TMEM19	70365507	12
cg04970994	7701	ZNF142	219234087	2
cg04972979	113278	C20orf54	697148	20
cg04987894	2949	GSTM5	110056139	1
cg04992673	253012	HEPACAM2	92686650	7
cg04994456	54546	RNF186	20014249	1
cg05000446	138724	C9orf131	35032395	9
cg05011018	10626	TRIM16	15526631	17
cg05016508	23769	FLRT1	63628146	11
cg05023116	126206	NLRP5	61202704	19
cg05023540	27004	TCL6	95186723	14
cg05023691	6003	RGS13	190871876	1
cg05040360	245802	MS4A6E	59859025	11
cg05044994	401105	FLJ42393	189379299	3
cg05055150	4099	MAG	40475132	19
cg05063104	160728	SLC5A8	100127460	12
cg05064181	3983	ABLIM1	116435388	10
cg05071677	285659	OR2V2	180514556	5
cg05072008	63979	FIGNL1	50486141	7
cg05078019	5158	PDE6B	609392	4
cg05087948	8722	CTSF	66092773	11
cg05088386	1998	ELF2	140280224	4
cg05089968	285800	PRR18	166642763	6
cg05091653	6672	SP100	230989718	2
cg05094216	64805	P2RY12	152584611	3
cg05102817	92400	RBM18	124068100	9
cg05104081	23255	KIAA0802	8707011	18
cg05106502	8631	SKAP1	43861946	17
cg05111110	78999	LRFN4	66381854	11
cg05119218	3101	HK3	176260163	5
cg05125838	90226	UCN2	48576589	3
cg05126264	3456	IFNB1	21067879	9
cg05127924	10517	FBXW10	18588249	17
cg05130485	841	CASP8	201806502	2
cg05131835	2689	GH2	59312877	17
cg05135288	89941	RHOT2	657708	16
cg05141400	4115	MAGEB4	30170043	X
cg05149586	113675	SDSL	112344252	12
cg05161795	51304	ZDHHC3	44993953	3
cg05181279	27122	DKK3	11939370	11
cg05186188	343	AQP8	25136070	16
cg05187322	79092	CARD14	75766923	17
cg05190718	845	CASQ2	116112235	1
cg05193832	3758	KCNJ1	128242054	11
cg05200628	962	CD48	158948384	1
cg05206661	285150	FLJ33534	11188982	2
cg05221264	63036	CELA2A	15656100	1
cg05226008	10395	DLC1	13416503	8
cg05232889	93986	FOXP2	113842655	7
cg05242523	43847	KLK14	56280562	19
cg05246522	8844	KSR1	22823100	17
cg05248470	10288	LILRB2	59477160	19
cg05248781	254910	LCE5A	150749823	1
cg05250458	7730	ZNF177	9334565	19
cg05252264	2204	FCAR	60077399	19
cg05253159	10603	SH2B2	101715280	7
cg05253327	10678	B3GNT2	62274419	2
cg05256043	1638	DCT	93929952	13
cg05259765	27128	CYTH4	36007190	22
cg05261299	3164	NR4A1	50723566	12
cg05261824	7718	ZNF165	28154709	6
cg05262335	117289	TAGAP	159386050	6
cg05275605	378832	NCRNA00175	45669311	21
cg05291178	115795	C3orf24	10124466	3
cg05292376	9625	AATK	76709831	17
cg05293216	2189	FANCG	35070812	9
cg05294455	4635	MYL4	42641608	17
cg05300132	55218	EXD2	68746028	14
cg05301852	2168	FABP1	88208942	2
cg05316065	56169	GSDMC	130868189	8
cg05322019	57715	SEMA4G	102722313	10
cg05330360	124626	ZPBP2	35277519	17
cg05331214	6332	SCN7A	167052020	2
cg05338167	91860	CALML4	66285305	15
cg05341115	23553	HYAL4	123272827	7
cg05342835	81493	SYNC	32933378	1
cg05343453	136263	C7orf45	129634389	7
cg05348870	8740	TNFSF14	6622045	19
cg05350879	8404	SPARCL1	88670247	4
cg05352668	148345	C1orf127	10946343	1
cg05358404	51750	RTEL1	61759394	20
cg05360220	8764	TNFRSF14	2486381	1
cg05372736	65121	PRAMEF1	12773517	1
cg05376895	29944	PNMA3	151976022	X
cg05380910	161003	STOML3	38462046	13
cg05384917	8843	GPR109B	121766906	12
cg05393484	8590	OR6A2	6775042	11
cg05399697	400986	LOC400986	95973933	2
cg05404787	348738	C2orf48	10198977	2
cg05406101	10069	RWDD2B	29314090	21
cg05412531	157376	C8orf78	125252939	8
cg05413282	5646	PRSS3	33786088	9
cg05418129	90865	IL33	6232210	9
cg05423257	248	ALPI	233029844	2
cg05440289	3713	IVL	151147743	1
cg05441133	2658	GDF2	48036897	10
cg05444024	2528	FUT6	5792072	19
cg05445326	116211	TM4SF19	197549966	3
cg05461276	79849	PDZD3	118559919	11
cg05475277	80020	FOXRED2	35232524	22
cg05475904	8915	BCL10	85515965	1
cg05480532	339967	TMPRSS11A	68512811	4
cg05482722	9724	UTP14C	51496176	13
cg05484458	2784	GNB3	6819521	12
cg05485060	8727	CTNNAL1	110816600	9
cg05485062	145264	SERPINA12	94053616	14
cg05498681	6714	SRC	35406732	20
cg05500074	60385	TSKS	54958148	19
cg05521696	144195	SLC2A14	7916762	12
cg05528918	7541	ZFP161	5283319	18
cg05546038	8996	NOL3	65764534	16
cg05546383	54726	OTUD4	146315263	4
cg05547500	84203	TXNDC2	9875809	18
cg05556020	5972	REN	202401866	1
cg05556202	116211	TM4SF19	197549503	3
cg05564251	11262	SP140	230798884	2
cg05564657	13	AADAC	153014065	3
cg05565537	11226	GALNT6	50059676	12
cg05573563	8481	OFD1	13661344	X
cg05585544	114900	C1QTNF4	47581377	11
cg05587736	9688	NUP93	55338252	16
cg05590257	201164	PLD6	17050295	17
cg05596756	91523	FAM113B	45896487	12
cg05598246	4340	MOG	29732393	6
cg05606799	3814	KISS1	202431930	1
cg05615150	10777	ARPP-21	35658819	3
cg05619712	1420	CRYGC	208702965	2
cg05624196	347	APOD	196792172	3
cg05633152	6554	SLC10A1	69333564	14
cg05646865	200172	SLFNL1	41259495	1
cg05649009	1134	CHRNA1	175338096	2
cg05655041	140456	ASB11	15244174	X
cg05659526	2207	FCER1G	159451152	1
cg05661838	4342	MOS	57189122	8
cg05670596	9034	CCRL2	46423500	3
cg05671018	256586	LYSMD2	49817933	15
cg05679613	56955	MEPE	88973067	4
cg05684195	63924	CIDEC	9895572	3
cg05697976	55711	FAR2	29267750	12
cg05700681	6367	CCL22	55950265	16
cg05702774	56670	SUCNR1	153072788	3
cg05711886	55384	MEG3	100362433	14
cg05714729	2589	GALNT1	31488094	18
cg05715649	127833	SYT2	200947185	1
cg05718253	55908	LOC55908	11208359	19
cg05721199	344658	SAMD7	171111830	3
cg05723825	150483	TEKT4	94901202	2
cg05724065	5260	PHKG1	56128022	7
cg05730092	57596	BEGAIN	100106223	14
cg05731779	134288	TMEM174	72499443	5
cg05744229	4625	MYH7	22974518	14
cg05745457	84076	TKTL2	164614266	4
cg05750321	84952	CGNL1	55455331	15
cg05755354	55691	FRMD4A	14412602	10
cg05755779	10584	COLEC10	120148806	8
cg05761971	151393	FAM82A1	38031181	2
cg05766474	6360	CCL16	31332781	17
cg05767404	148823	C1orf150	245779214	1
cg05779068	26692	OR2W1	29122025	6
cg05779272	2683	B4GALT1	33158018	9
cg05781767	50512	PODXL2	128830052	3
cg05782292	6343	SCT	618318	11
cg05788638	51156	SERPINA10	93828773	14
cg05798712	2173	FABP7	123142606	6
cg05812599	81570	CLPB	71823904	11
cg05813234	27330	RPS6KA6	83342028	X
cg05823029	496	ATP4B	113360759	13
cg05824215	1235	CCR6	167456036	6
cg05826823	25792	CIZ1	130007893	9
cg05828624	5967	REG1A	79201207	2
cg05847038	8756	ADAM7	24354716	8
cg05851042	10079	ATP9A	49819573	20
cg05856884	23676	SMPX	21686293	X
cg05859842	143162	FRMPD2	49153362	10
cg05861567	23209	MLC1	48865813	22
cg05863612	23268	DNMBP	101721823	10
cg05869585	5373	PMM2	8797734	16
cg05869964	9315	C5orf13	111123655	5
cg05885720	2012	EMP1	13239696	12
cg05886367	153579	BTNL9	180399839	5
cg05887405	29948	OSGIN1	82539937	16
cg05910970	1548	CYP2A6	46047813	19
cg05912121	7054	TH	2149610	11
cg05916196	29949	IL19	205038885	1
cg05921324	337	APOA4	116199324	11
cg05921581	374454	KRT77	51384892	12
cg05921699	973	CD79A	47072565	19
cg05922591	11006	LILRB4	59866436	19
cg05936800	8995	TNFSF18	171287115	1
cg05942970	282973	JAKMIP3	133805517	10
cg05948654	10246	SLC17A2	26038486	6
cg05949173	84639	IL1F10	113542353	2
cg05950276	84899	TMTC4	100092311	13
cg05953243	159963	SLC5A12	26700001	11
cg05958352	6035	RNASE1	20340764	14
cg05958582	9033	PKD2L1	102080356	10
cg05959508	80342	TRAF3IP3	207996135	1
cg05960024	9575	CLOCK	56070777	4
cg05961827	54577	UGT1A7	234254549	2
cg05965188	23076	RRP1B	43902770	21
cg05973262	4855	NOTCH4	32299873	6
cg05976325	284912	LOC284912	34360606	22
cg05982504	3483	IGFALS	1784963	16
cg05985767	290	ANPEP	88150515	15
cg05989054	2593	GAMT	1353626	19
cg05992340	5144	PDE4D	58918000	5
cg05996042	860	RUNX2	45403696	6
cg05998244	164832	LONRF2	100292089	2
cg05998983	170392	OIT3	74323455	10
cg06000781	683	BST1	15312704	4
cg06003187	2980	GUCA2A	42402385	1
cg06007645	374977	C1orf175	54880009	1
cg06015218	2911	GRM1	146392127	6
cg06021171	50859	SPOCK3	168397765	4
cg06022562	79755	ZNF750	78391170	17
cg06029655	1954	MEGF8	47572972	19
cg06037693	864	RUNX3	25164659	1
cg06042828	55794	DDX28	66615782	16
cg06044899	7117	TMSL3	91979252	4
cg06051311	89870	TRIM15	30238980	6
cg06059810	22902	RUFY3	71806586	4
cg06063714	2563	GABRD	1941374	1
cg06066303	64232	MS4A5	59953714	11
cg06069731	3018	HIST1H2BB	26151770	6
cg06074920	3885	KRT34	36792601	17
cg06084117	91584	PLXNA4	131985441	7
cg06090864	2864	FFAR1	40534288	19
cg06094150	4490	MT1B	55243138	16
cg06094757	8302	KLRC4	10454270	12
cg06100324	10232	MSLN	751348	16
cg06101324	6698	SPRR1A	151222167	1
cg06118312	3001	GZMA	54434312	5
cg06119575	6887	TAL2	107464726	9
cg06126510	5369	PMCHL1	22178370	5
cg06130787	5655	KLK10	56215362	19
cg06131859	8942	KYNU	143351601	2
cg06132342	3891	KRT85	51047420	12
cg06134964	3697	ITIH1	52787073	3
cg06142324	220296	HEPACAM	124310748	11
cg06143901	6939	TCF15	539400	20
cg06145357	4107	MAGEA8	148770807	X
cg06148175	91703	ACY3	67174724	11
cg06150803	55504	TNFRSF19	23042257	13
cg06154597	84286	TMEM175	914812	4
cg06172871	3240	HP	70645745	16
cg06177698	55879	GABRQ	151556555	X
cg06186808	161247	FITM1	23670741	14
cg06189133	3640	INSL3	17792995	19
cg06190732	12	SERPINA3	94148389	14
cg06192619	6511	SLC1A6	14944616	19
cg06194186	130749	CPO	207511938	2
cg06196379	54210	TREM1	41362863	6
cg06208111	9452	ITM2A	78510764	X
cg06213598	10350	ABCA9	64569803	17
cg06214007	163351	GBP6	89601896	1
cg06220755	10742	RAI2	17730979	X
cg06222800	337977	KRTAP21-1	31049287	21
cg06224510	3698	ITIH2	7785460	10
cg06229674	164668	APOBEC3H	37822135	22
cg06233985	3043	HBB	5206104	11
cg06236276	6582	SLC22A2	160600068	6
cg06238491	3903	LAIR1	59568258	19
cg06241300	55937	APOM	31731248	6
cg06243393	84203	TXNDC2	9875015	18
cg06244417	2219	FCN1	136949449	9
cg06244634	50832	TAS2R4	141124467	7
cg06244906	23619	ZIM2	61998893	19
cg06255227	2832	NPBWR2	62208569	20
cg06259570	64066	MMP27	102081304	11
cg06263495	430	ASCL2	2248580	11
cg06264060	2847	MCHR1	39404953	22
cg06270401	8798	DYRK4	4569346	12
cg06276653	51059	FAM135B	139233817	8
cg06277277	9970	NR1I3	159474931	1
cg06285340	1583	CYP11A1	72446954	15
cg06288632	10113	PREB	27211656	2
cg06290096	23187	PHLDB1	117981194	11
cg06305609	199786	FAM129C	17495172	19
cg06312477	339501	PRSS38	226070523	1
cg06313930	4104	MAGEA5	151037354	X
cg06317209	10677	AVIL	56497145	12
cg06318853	8821	INPP4B	143570997	4
cg06340713	1121	CHM	85190083	X
cg06350107	5009	OTC	38095165	X
cg06351503	7936	RDBP	32036039	6
cg06352750	8436	SDPR	192420171	2
cg06353345	79339	OR51B4	5279552	11
cg06353948	23064	SETX	134220837	9
cg06378107	83935	TMEM133	100368267	11
cg06378617	25984	KRT23	36348667	17
cg06391660	1639	DCTN1	74461691	2
cg06392096	353514	LILRA5	59516087	19
cg06392589	53833	IL20RB	138159536	3
cg06399881	132724	TMPRSS11B	68793986	4
cg06403553	5232	PGK2	49862807	6
cg06425515	131	ADH7	100575058	4
cg06429195	1618	DAZL	16621586	3
cg06434470	1804	DPP6	154060477	7
cg06435786	3631	INPP4A	98501446	2
cg06436504	11259	FILIP1L	101316425	3
cg06437862	7278	TUBA3C	18654096	13
cg06445611	2570	GABRR2	90081772	6
cg06453691	3925	STMN1	26091090	1
cg06456031	55281	TMEM140	134483390	7
cg06462703	55743	CHFR	131940637	12
cg06468695	146849	CCDC42	8588669	17
cg06470471	57408	LRTM1	54936951	3
cg06475327	1088	CEACAM8	47791322	19
cg06479216	3449	IFNA16	21208462	9
cg06479512	154197	PNLDC1	160141154	6
cg06488505	147172	LRRC37B2	25958201	17
cg06488678	360200	TMPRSS9	2341040	19
cg06489008	140880	CST11	23381349	20
cg06490951	1068	CETN1	570435	18
cg06493930	2620	GAS2	22646390	11
cg06495803	939	CD27	6423750	12
cg06500079	55275	VPS53	565783	17
cg06501084	27133	KCNH5	62637948	14
cg06501790	6569	SLC34A1	176743863	5
cg06504820	8788	DLK1	100262026	14
cg06506864	387129	NPSR1	34664713	7
cg06509940	941	CD80	120761604	3
cg06517798	480	ATP1A4	158387907	1
cg06518271	130	ADH6	100359348	4
cg06521761	55805	LRP2BP	186536606	4
cg06522719	340547	VSIG1	107174520	X
cg06529761	1773	DNASE1	3642487	16
cg06531741	9177	HTR3B	113280660	11
cg06539449	595	CCND1	69170189	11
cg06541857	80254	CEP63	135686479	3
cg06542614	9124	PDLIM1	97041245	10
cg06545504	3346	HTN1	70950381	4
cg06548519	57151	LYZL6	31291224	17
cg06550629	283383	GPR133	130005125	12
cg06570843	2169	FABP2	120462700	4
cg06572974	1106	CHD2	91243223	15
cg06584407	4878	NPPA	11829911	1
cg06585108	54777	C10orf92	134521594	10
cg06585690	58503	PROL1	71297546	4
cg06589885	148738	HFE2	144124550	1
cg06590610	10320	IKZF1	50411811	7
cg06594008	57591	MKL1	39363583	22
cg06597095	64417	C5orf28	43516118	5
cg06601473	25758	C11orf41	33650727	11
cg06615154	6274	S100A3	151789177	1
cg06617418	57529	RGAG1	109548769	X
cg06619299	64396	GMCL1L	177547611	5
cg06630567	259	AMBP	115880256	9
cg06640279	9214	FAIM3	205161776	1
cg06641503	10425	ARIH2	48934345	3
cg06643227	158401	C9orf84	113597060	9
cg06648029	8856	NR1I2	120982439	3
cg06650260	8431	NR0B2	27113065	1
cg06665322	10223	GPA33	165325989	1
cg06667091	892	CCNC	100124709	6
cg06667406	10157	AASS	121561125	7
cg06673956	221395	GPR116	46990831	6
cg06682185	5268	SERPINB5	59308595	18
cg06692050	6425	SFRP5	99522388	10
cg06695761	23089	PEG10	94124462	7
cg06711560	158056	MAMDC4	138866186	9
cg06714705	283298	OLFML1	7463516	11
cg06720660	6039	RNASE6	20318337	14
cg06723357	404093	CUEDC1	53336641	17
cg06730286	9742	IFT140	1597373	16
cg06734812	60680	BRUNOL5	3174915	19
cg06748315	337970	KRTAP19-3	30785960	21
cg06757810	54714	CNGB3	87825644	8
cg06762858	29992	PILRA	99809192	7
cg06768707	56128	PCDHB8	140536687	5
cg06772202	51657	STYXL1	75516463	7
cg06785429	54165	DCUN1D1	184182108	3
cg06785822	348738	C2orf48	10198781	2
cg06790862	744	MPPED2	30558359	11
cg06791867	90139	TSPAN18	44837520	11
cg06793062	85445	CNTNAP4	74901369	16
cg06796611	11009	IL24	205137457	1
cg06799664	8632	DNAH17	74078716	17
cg06800962	4071	TM4SF1	150578719	3
cg06803253	2779	GNAT1	50204608	3
cg06806080	961	CD47	109293481	3
cg06806711	931	MS4A1	59979867	11
cg06810461	181	AGRP	66075645	16
cg06811800	496	ATP4B	113360106	13
cg06812844	7226	TRPM2	44598210	21
cg06817264	8722	CTSF	66092225	11
cg06817269	9245	GCNT3	57696327	15
cg06825166	93377	OPALIN	98109069	10
cg06827038	124857	WFIKKN2	46267951	17
cg06832039	346547	FLJ42291	152742159	7
cg06832950	51062	ATL1	50095641	14
cg06834983	280658	SSX7	52700532	X
cg06840801	1142	CHRNB3	42671876	8
cg06849227	81033	KCNH6	58953426	17
cg06850526	124565	SLC38A10	76884481	17
cg06852652	1562	CYP2C18	96432021	10
cg06852744	165	AEBP1	44109498	7
cg06859828	8718	TNFRSF25	6449305	1
cg06871974	64759	TNS3	47545485	7
cg06872381	359787	DPPA3	7755343	12
cg06874144	51719	CAB39	231285117	2
cg06882877	79957	PAQR6	154484425	1
cg06882926	8390	OR1G1	2978104	17
cg06896207	126308	MOBKL2A	2046364	19
cg06899329	83983	TSSK6	19488922	19
cg06910100	83878	USHBP1	17236091	19
cg06919067	197370	NSMCE1	27176228	16
cg06938878	797	CALCB	15050940	11
cg06940107	118421	NCRNA00161	28833654	21
cg06940574	148645	C1orf211	6219715	1
cg06941093	148979	GLIS1	53972284	1
cg06942110	26173	INTS1	1511911	7
cg06942536	140462	ASB9	15203771	X
cg06943865	23089	PEG10	94131716	7
cg06946880	525	ATP6V1B1	71016631	2
cg06948937	5129	CDK18	203740027	1
cg06956273	2780	GNAT2	109957146	1
cg06973652	672	BRCA1	38532148	17
cg06980460	2346	FOLH1	49187124	11
cg06981910	136263	C7orf45	129634282	7
cg07005767	137735	ABRA	107851714	8
cg07008350	162699	TCEB3C	42811593	18
cg07014174	337880	KRTAP11-1	31175631	21
cg07018708	57061	HYMAI	144376676	6
cg07022477	64344	HIF3A	51490709	19
cg07026910	3635	INPP5D	233734760	2
cg07039113	6280	S100A9	151595637	1
cg07042144	91662	NLRP12	59019216	19
cg07043494	3269	HRH1	11268681	3
cg07044282	9068	ANGPTL1	177106760	1
cg07054526	672	BRCA1	38526034	17
cg07061145	55466	DNAJA4	76343233	15
cg07072643	84658	EMR3	14646593	19
cg07073964	400668	PRSSL1	649371	19
cg07080946	55692	LUC7L	220047	16
cg07084709	145781	GCOM1	55670803	15
cg07084746	23434	C3orf27	129777337	3
cg07091552	7352	UCP3	73398818	11
cg07092725	27133	KCNH5	62638549	14
cg07093661	27294	DHDH	54125886	19
cg07115820	8288	EPX	53625248	17
cg07117700	5705	PSMC5	59257059	17
cg07123548	147746	HIPK4	45588003	19
cg07125166	285231	FBXW12	48388617	3
cg07126559	6445	SGCG	22652937	13
cg07127957	79933	SYNPO2L	75081577	10
cg07131544	9436	NCR2	41411008	6
cg07136161	1539	CYLC2	104797912	9
cg07136254	148738	HFE2	144124131	1
cg07146718	2258	FGF13	137648418	X
cg07150830	4843	NOS2	23151669	17
cg07153965	56	ACRV1	125057297	11
cg07173760	1178	CLC	44921106	19
cg07193504	6726	SRP9	224031479	1
cg07204803	200894	ARL13B	95180921	3
cg07211259	80380	PDCD1LG2	5500497	9
cg07220939	116085	SLC22A12	64115193	11
cg07221454	341116	MS4A10	60309417	11
cg07232688	127495	LRRC39	100417276	1
cg07233761	11082	ESM1	54317194	5
cg07236190	144193	AMDHD1	94862169	12
cg07251788	8218	CLTCL1	17660165	22
cg07259382	55016	2011-03-01	164755678	4
cg07260017	1436	CSF1R	149472673	5
cg07265310	196374	KRT78	51529189	12
cg07269146	6366	CCL21	34700657	9
cg07285167	1441	CSF3R	36721568	1
cg07285276	2889	RAPGEF1	133602836	9
cg07285953	1411	CRYBA1	24596677	17
cg07292816	146779	EFCAB3	57810848	17
cg07294734	513	ATP5D	1193323	19
cg07296772	29082	CHMP4A	23753368	14
cg07297178	1087	CEACAM7	46884924	19
cg07300408	122651	RNASE11	20128200	14
cg07326586	10537	UBD	29636098	6
cg07327347	343	AQP8	25135505	16
cg07331725	5268	SERPINB5	59308458	18
cg07338205	57818	G6PC2	169466026	2
cg07339138	152206	CCDC13	42795278	3
cg07339327	595	CCND1	69170290	11
cg07342901	283120	H19	1975300	11
cg07349094	3899	AFF3	100125446	2
cg07354209	2191	FAP	162808285	2
cg07354440	4720	NDUFS2	159435513	1
cg07356189	1527	TEX28	153176523	X
cg07361385	197	AHSG	187813720	3
cg07369274	1776	DNASE1L3	58175639	3
cg07371530	113000	RPUSD1	779582	16
cg07373172	3452	IFNA21	21156245	9
cg07374637	337972	KRTAP19-5	30797319	21
cg07374928	79607	FAM118B	125604496	11
cg07376232	120425	AMICA1	117590130	11
cg07378350	8200	GDF5	33490738	20
cg07380416	923	CD6	60495748	11
cg07388493	4725	NDUFS5	39264046	1
cg07398429	4115	MAGEB4	30170222	X
cg07404485	5444	PON1	94791589	7
cg07421682	5046	PCSK6	99848373	15
cg07426848	6274	S100A3	151788336	1
cg07426960	595	CCND1	69178471	11
cg07433453	115330	GPR146	1063553	7
cg07440877	400110	FLJ46358	23421079	13
cg07446572	83461	CDCA3	6829779	12
cg07447773	22977	AKR7A3	19487438	1
cg07453748	4255	MGMT	131245292	10
cg07456201	7369	UMOD	20271212	16
cg07459489	169026	SLC30A8	118216344	8
cg07465609	346007	EYS	66261948	6
cg07471052	1018	CDK3	71507840	17
cg07472159	1300	COL10A1	116554360	6
cg07476030	84816	RTN4IP1	107185341	6
cg07478122	347686	SNORD64	22781514	15
cg07484450	283197	C11orf64	60139937	11
cg07484827	57053	CHRNA10	3649733	11
cg07485777	166655	TRIM60	166172285	4
cg07495664	55793	FAM63A	149245529	1
cg07496902	142686	ASB14	57289488	3
cg07498879	5008	OSM	28993041	22
cg07499372	57663	USP29	62323044	19
cg07499806	79149	ZSCAN5A	61431680	19
cg07504718	118856	MMP21	127455366	10
cg07506795	7567	ZNF19	70081061	16
cg07512345	7142	TNP2	11270340	16
cg07531356	11172	INSL6	5175951	9
cg07545925	917	CD3G	117720137	11
cg07546360	400931	LOC400931	44860687	22
cg07548313	911	CD1C	156526550	1
cg07558006	83551	TAAR8	132915956	6
cg07572435	8581	LY6D	143865015	8
cg07576541	23557	SNAPIN	151897507	1
cg07580475	7869	SEMA3B	50279053	3
cg07580827	120379	PIH1D2	111448396	11
cg07586911	84691	FAM71F1	128142953	7
cg07592353	2559	GABRA6	161045917	5
cg07594933	84318	CCDC77	385616	12
cg07596401	64077	LHPP	126140076	10
cg07598199	51778	MYOZ2	120276277	4
cg07599644	25758	C11orf41	33650442	11
cg07603484	259307	IL4I1	55125991	19
cg07605143	2014	EMP3	53519655	19
cg07608333	30835	CD209	7719422	19
cg07611925	9992	KCNE2	34658253	21
cg07613153	122402	TDRD9	103506700	14
cg07614786	26140	TTLL3	9835331	3
cg07618900	144453	BEST3	68379617	12
cg07621456	79825	CCDC48	130232227	3
cg07634706	6361	CCL17	55996025	16
cg07637239	338567	KCNK18	118947249	10
cg07639198	1645	AKR1C1	4994250	10
cg07651914	24146	CLDN15	100668706	7
cg07658590	6573	SLC19A1	45788015	21
cg07664856	27255	CNTN6	1109528	3
cg07671208	11120	BTN2A1	26565199	6
cg07676849	2352	FOLR3	71523313	11
cg07677850	136	ADORA2B	15788137	17
cg07685786	6285	S100B	46850119	21
cg07688234	5199	CFP	47374607	X
cg07689731	9672	SDC3	31166502	1
cg07703337	162963	ZNF610	57539755	19
cg07713361	8542	APOL1	34979090	22
cg07713493	5129	CDK18	203740016	1
cg07730329	26025	PCDHGA12	140790321	5
cg07732037	10198	MPHOSPH9	122273780	12
cg07732644	443	ASPA	3325147	17
cg07740640	168620	BHLHA15	97679877	7
cg07749074	3273	HRG	187866080	3
cg07753583	65999	LRRC61	149651139	7
cg07753644	5032	P2RY11	10083175	19
cg07758574	375341	C3orf62	49289374	3
cg07759587	51311	TLR8	12834704	X
cg07763768	81571	C9orf45	124917744	9
cg07785936	2863	GPR39	132891105	2
cg07790638	55345	C4orf21	113728024	4
cg07803864	79861	TUBAL3	5436998	10
cg07805833	9533	POLR1C	43591369	6
cg07816074	54436	SH3TC1	8252460	4
cg07823755	54658	UGT1A1	234333094	2
cg07824742	1621	DBH	135491605	9
cg07829804	4973	OLR1	10216554	12
cg07829809	23173	METAP1	100176239	4
cg07830847	3744	KCNA10	110862897	1
cg07832674	132014	IL17RE	9918884	3
cg07837085	57823	SLAMF7	158975614	1
cg07841014	5968	REG1B	79168253	2
cg07842062	4210	MEFV	3246525	16
cg07850221	55851	PSENEN	40926949	19
cg07851192	26251	KCNG2	75725501	18
cg07867360	5522	PPP2R2C	6526057	4
cg07873128	114879	OSBPL5	3077976	11
cg07874520	284486	THEM5	150093157	1
cg07879977	4992	OR1F1	3194568	16
cg07880715	5925	RB1	47793479	13
cg07881407	6358	CCL14	31337857	17
cg07882535	29850	TRPM5	2401968	11
cg07883333	50848	F11R	159276377	1
cg07888040	342035	GLDN	49456818	15
cg07890954	10002	NR2E3	69889928	15
cg07892051	10566	AKAP3	4625334	12
cg07894717	1325	CORT	10431185	1
cg07895149	51063	CALHM2	105202273	10
cg07905963	1553	CYP2A13	46285010	19
cg07906724	8973	CHRNA6	42743103	8
cg07911673	399512	SLC25A35	8138817	17
cg07915343	160287	LDHAL6A	18434256	11
cg07924575	89781	HPS4	25211231	22
cg07933197	8425	LTBP4	45790853	19
cg07940804	139741	ACTRT1	127013583	X
cg07944811	2645	GCK	44195355	7
cg07947016	3817	KLK2	56067705	19
cg07948472	83890	SPATA9	95044227	5
cg07950803	909	CD1A	156490558	1
cg07955887	23255	KIAA0802	8707926	18
cg07958192	166815	TIGD2	90252997	4
cg07970007	2633	GBP1	89304044	1
cg07974303	1671	DEFA6	6771397	8
cg07977490	89927	C16orf45	15435441	16
cg07980015	84899	TMTC4	100093689	13
cg07981495	1081	CGA	87861484	6
cg08008233	162699	TCEB3C	42811817	18
cg08013810	51230	PHF20	33852653	20
cg08015496	1314	COPA	158580685	1
cg08021299	9843	HEPH	65299801	X
cg08023692	51270	TFDP3	132179880	X
cg08029608	51284	TLR7	12794895	X
cg08032971	127343	DMBX1	46745323	1
cg08035082	272	AMPD3	10427725	11
cg08044694	23476	BRD4	15252927	19
cg08057475	283651	C15orf21	43590633	15
cg08072716	118442	GPR62	51964732	3
cg08077345	57664	PLEKHA4	54064085	19
cg08082692	51363	CHST15	125795483	10
cg08085165	79023	NUP37	101035541	12
cg08090640	3430	IFI35	38412815	17
cg08093398	9837	GINS1	25330007	20
cg08095532	5685	PSMA4	76618343	15
cg08096010	6295	SAG	233881301	2
cg08096038	25957	SFRS18	99968450	6
cg08097657	7869	SEMA3B	50289000	3
cg08097973	4926	NUMA1	71470699	11
cg08099701	2558	GABRA5	24742753	15
cg08108641	84628	NTNG2	134031851	9
cg08108953	164237	WFDC13	43763355	20
cg08109646	257101	ZNF683	26571221	1
cg08109815	4829	NMBR	142451524	6
cg08121954	6999	TDO2	157044653	4
cg08124030	4071	TM4SF1	150577973	3
cg08124722	6354	CCL7	29621827	17
cg08126211	353219	KAAG1	24465699	6
cg08130265	81698	C15orf5	75306225	15
cg08137716	284076	TTLL6	44226904	17
cg08141463	51365	PLA1A	120793071	3
cg08141989	432	ASGR1	7023286	17
cg08157292	5510	PPP1R7	241739293	2
cg08157638	81839	VANGL1	115995717	1
cg08176694	57605	PITPNM2	122085110	12
cg08177445	89885	FATE1	150635402	X
cg08191854	7226	TRPM2	44597722	21
cg08191915	116337	PANX3	123986824	11
cg08201421	7125	TNNC2	43889558	20
cg08205865	55811	ADCY10	166150003	1
cg08214957	1038	CDR1	139694161	X
cg08223235	596	BCL2	59054814	18
cg08245487	83445	GSG1	13140400	12
cg08245789	150350	ENTHD1	38619484	22
cg08247612	4807	NHLH1	158603110	1
cg08251036	4249	MGAT5	134725393	2
cg08253405	254268	AKNAD1	109202595	1
cg08254089	671	BPI	36366603	20
cg08256691	6016	RIT1	154148470	1
cg08256781	81616	ACSBG2	6086510	19
cg08263357	5325	PLAGL1	144371473	6
cg08268099	10439	OLFM1	137106405	9
cg08290628	10391	CORO2B	66723605	15
cg08304608	81027	TUBB1	57027595	20
cg08308510	140873	C20orf173	33581010	20
cg08315277	10343	PKDREJ	45038062	22
cg08321330	64499	TPSB2	1220835	16
cg08331840	59347	FKSG2	36865918	8
cg08331960	9351	SLC9A3R2	2016598	16
cg08332212	4295	MLN	33878828	6
cg08338368	55801	IL26	66907193	12
cg08351331	3929	LBP	36408497	20
cg08365982	859	CAV3	8750601	3
cg08367223	6626	SNRPA	45947144	19
cg08368934	222487	GPR97	56258956	16
cg08375941	2838	GPR15	99733072	3
cg08377000	166815	TIGD2	90252944	4
cg08379517	126364	LRRC25	18370505	19
cg08399444	83445	GSG1	13139815	12
cg08402568	146433	IL34	69238318	16
cg08403419	339403	RXFP4	154177862	1
cg08404225	3568	IL5RA	3126899	3
cg08411049	5268	SERPINB5	59295230	18
cg08418332	6363	CCL19	34681001	9
cg08418978	9071	CLDN10	94883970	13
cg08424423	1041	CDSN	31196167	6
cg08430598	1469	CST1	23679367	20
cg08433095	161582	DYX1C1	53588361	15
cg08446111	85320	ABCC11	46836929	16
cg08448751	56920	SEMA3G	52454641	3
cg08450168	115273	RAB42	28790818	1
cg08452348	347732	CATSPER3	134331602	5
cg08458170	57616	TSHZ3	36462316	19
cg08459368	4246	SCGB2A1	61731524	11
cg08460026	1493	CTLA4	204440719	2
cg08465774	3620	IDO1	39890913	8
cg08469834	837	CASP4	104344284	11
cg08471713	4222	MEOX1	39094419	17
cg08474603	1401	CRP	157951055	1
cg08477744	4237	MFAP2	17180619	1
cg08489623	346288	2011-09-14	55869714	7
cg08493463	133121	ENPP6	185376072	4
cg08495878	5267	SERPINA4	94097612	14
cg08496998	54476	RNF216	5788732	7
cg08504583	122060	SLAIN1	77213585	13
cg08507270	50836	TAS2R8	10852343	12
cg08509737	10533	ATG7	11315277	3
cg08521225	7276	TTR	27425975	18
cg08527127	84970	C1orf94	34416528	1
cg08529529	241	ALOX5AP	30207799	13
cg08529852	51162	EGFL7	138677741	9
cg08532057	9818	NUPL1	24773436	13
cg08539991	27033	ZBTB32	40895672	19
cg08550724	285753	C6orf182	109557684	6
cg08555924	1830	DSG3	27280299	18
cg08559914	59272	ACE2	15530161	X
cg08573687	7054	TH	2149617	11
cg08575950	256714	MAP7D2	20045371	X
cg08579995	DISCONTUNUED	DISCONTUNUED	19717230	19
cg08587864	5279	PIGC	170680235	1
cg08594695	361	AQP4	22700442	18
cg08603768	7478	WNT8A	137447943	5
cg08604885	89122	TRIM4	99354539	7
cg08611205	27258	LSM3	14193873	3
cg08611714	3882	KRT32	36877384	17
cg08614201	11126	CD160	144426491	1
cg08615333	7043	TGFB3	75517166	14
cg08620470	8034	SLC25A16	69958382	10
cg08624068	147323	STARD6	50135276	18
cg08624249	140710	C20orf117	34858259	20
cg08626653	222950	C7orf51	99920258	7
cg08631437	137529	CKS1A	81719991	8
cg08632701	54093	SETD4	36373719	21
cg08634024	26211	OR2F1	143288110	7
cg08636224	2289	FKBP5	35765899	6
cg08637669	375748	C9orf102	97773647	9
cg08640498	3626	INHBC	56114782	12
cg08642068	140732	SPAG4L	31055437	20
cg08654334	116093	DIRC1	189363834	2
cg08658594	50838	TAS2R13	10953302	12
cg08659539	84936	ZFYVE19	38885480	15
cg08659707	23369	PUM2	20391158	2
cg08661003	65992	DDRGK1	3133863	20
cg08665772	3765	KCNJ9	158318001	1
cg08670691	148870	CCDC27	3658802	1
cg08678755	5169	ENPP3	131998704	6
cg08679985	128209	KLF17	44356937	1
cg08684473	10990	LILRB5	59452902	19
cg08687163	4486	MST1R	49915857	3
cg08693325	51213	LUZP4	114430074	X
cg08696192	84951	TNS4	35910836	17
cg08697242	23632	CA14	148488417	1
cg08719081	257	ALX3	110415456	1
cg08744726	79970	ZNF767	148954034	7
cg08749917	132112	RTP1	188398014	3
cg08750326	10178	ODZ1	123925690	X
cg08752459	9976	CLEC2B	9913949	12
cg08769044	10214	SSX3	48101052	X
cg08772206	387694	SH2D4B	82287773	10
cg08775793	8542	APOL1	34978638	22
cg08779777	5294	PIK3CG	106293008	7
cg08782122	346547	FLJ42291	152741927	7
cg08786003	115352	FCRL3	155937334	1
cg08789630	23522	MYST4	76269287	10
cg08801754	54819	ZCCHC10	132390921	5
cg08815403	345275	HSD17B13	88463166	4
cg08818984	2908	NR3C1	142795020	5
cg08823182	6276	S100A5	151781106	1
cg08826839	2191	FAP	162808371	2
cg08831522	57194	ATP10A	23577507	15
cg08832227	3736	KCNA1	4890954	12
cg08834018	5625	PRODH	17304883	22
cg08836024	57038	RARS2	88357636	6
cg08837884	116844	LRG1	4491782	19
cg08840010	3604	TNFRSF9	7922901	1
cg08843314	2833	CXCR3	70754715	X
cg08843492	10581	IFITM2	298231	11
cg08860143	29895	MYLPF	30293268	16
cg08861115	56300	IL1F9	113451848	2
cg08872493	3352	HTR1D	23394004	1
cg08884343	50943	FOXP3	49009367	X
cg08886154	5078	PAX4	127043912	7
cg08887581	149563	C1orf64	16203303	1
cg08901867	284076	TTLL6	44226041	17
cg08920071	9398	CD101	117346304	1
cg08923109	255967	PAN3	27646744	13
cg08927738	8537	BCAS1	52120801	20
cg08933517	122402	TDRD9	103505810	14
cg08934427	9389	SLC22A14	38322445	3
cg08936952	399671	HEATR4	73095913	14
cg08942800	7180	CRISP2	49789269	6
cg08947964	84694	GJA10	90660524	6
cg08948050	113829	SLC35A4	139923357	5
cg08950375	1293	COL6A3	237988139	2
cg08958913	56891	LGALS14	44885730	19
cg08970694	3046	HBE1	5247322	11
cg08972170	222166	C7orf41	30152301	7
cg08981777	64100	ELSPBP1	53189549	19
cg08983259	10022	INSL5	67040443	1
cg08993557	338427	SNORD108	22782419	15
cg08996413	6503	SLA	134141609	8
cg08999895	5003	SLC22A18AS	2882445	11
cg09001777	2525	FUT3	5802504	19
cg09018040	26609	VCX	7770253	X
cg09018862	1954	MEGF8	47574484	19
cg09033997	10803	CCR9	45902605	3
cg09034836	25812	POM121L1P	21316350	22
cg09034896	6011	GRK1	113369467	13
cg09038914	2670	GFAP	40348093	17
cg09040752	8639	AOC3	38256681	17
cg09044738	10876	FAM12A	20284522	14
cg09058542	7252	TSHB	115374386	1
cg09060914	6403	SELP	167866182	1
cg09076077	284756	C20orf197	58063710	20
cg09076123	4688	NCF2	181826150	1
cg09076584	124923	FLJ25006	23965380	17
cg09088193	390792	KRT39	36376291	17
cg09088576	1441	CSF3R	36720372	1
cg09088577	54726	OTUD4	146315524	4
cg09089053	79935	CNTD2	45423637	19
cg09096383	1446	CSN1S1	70831431	4
cg09096950	9354	UBE4A	117735305	11
cg09099177	91860	CALML4	66286421	15
cg09111917	7047	TGM4	44890922	3
cg09118625	9077	DIRAS3	68285559	1
cg09120035	1584	CYP11B1	143958147	8
cg09134726	5657	PRTN3	792082	19
cg09142399	1429	CRYZ	74972682	1
cg09147827	866	SERPINA6	93859606	14
cg09150232	2887	GRB10	50817133	7
cg09152089	58985	IL22RA1	24342151	1
cg09155025	55630	SLC39A4	145612832	8
cg09163021	5913	RAPSN	47427344	11
cg09172980	9027	NAT8	73723682	2
cg09174741	55901	THSD1	51879578	13
cg09179743	56832	IFNK	27514436	9
cg09179845	730	C7	40945289	5
cg09190408	374403	TBC1D10C	66927186	11
cg09195271	54546	RNF186	20015084	1
cg09196942	65121	PRAMEF1	12774206	1
cg09196959	135644	TRIM40	30212419	6
cg09201719	1586	CYP17A1	104586880	10
cg09205751	171389	NLRP6	268394	11
cg09207718	1544	CYP1A2	72828439	15
cg09210315	28231	SLCO4A1	60743500	20
cg09212058	23683	PRKD3	37396963	2
cg09214551	79877	DCAKD	40495243	17
cg09217923	9287	TAAR2	132986789	6
cg09222115	150677	OTOS	240728439	2
cg09222791	283847	CCDC79	65392821	16
cg09224952	200845	KCTD6	58459507	3
cg09230646	55027	HEATR3	48656618	16
cg09237521	10581	IFITM2	296633	11
cg09238677	719	C3AR1	8110189	12
cg09242541	378708	APITD1	10412612	1
cg09244244	9652	TTC37	94917663	5
cg09245073	432	ASGR1	7024243	17
cg09258965	51256	TBC1D7	13437604	6
cg09261262	94233	OPN4	88404534	10
cg09272256	1109	AKR1C4	5228881	10
cg09276978	22839	DLGAP4	34428931	20
cg09277575	6718	AKR1D1	137410762	7
cg09280976	55384	MEG3	100361440	14
cg09283007	170062	FAM47B	34871049	X
cg09286787	284361	C19orf63	55670431	19
cg09296212	203245	NAIF1	129868790	9
cg09298484	80705	TSGA10	99125838	2
cg09303642	4778	NFE2	52977085	12
cg09304624	51050	PI15	75898288	8
cg09309269	5717	PSMD11	27795074	17
cg09314766	2515	ADAM2	39814854	8
cg09321965	140609	NEK7	196467816	1
cg09326702	55867	SLC22A11	64080024	11
cg09343150	4221	MEN1	64335739	11
cg09354267	9474	ATG5	106880757	6
cg09354331	57178	ZMIZ1	80631388	10
cg09358725	4005	LMO2	33870664	11
cg09360083	29087	THYN1	133629746	11
cg09375488	51666	ASB4	94952962	7
cg09377486	112401	BIRC8	58486766	19
cg09382492	15	AANAT	71975276	17
cg09386615	169792	GLIS3	4141723	9
cg09394600	9135	RABEP1	5125232	17
cg09395732	6538	SLC6A11	10832456	3
cg09398185	3433	IFIT2	91051882	10
cg09408780	389376	SFTA2	31006916	6
cg09412782	84419	C15orf48	43508881	15
cg09414535	23426	GRIP1	65359289	12
cg09422355	56344	CABP5	53238970	19
cg09424308	257236	CCDC96	7096995	4
cg09425228	6364	CCL20	228386249	2
cg09427311	23452	ANGPTL2	128925551	9
cg09432376	80830	APOL6	34374172	22
cg09434995	136853	SRCRB4D	75878323	7
cg09440243	5789	PTPRD	9009757	9
cg09440340	126868	C1orf161	116455938	1
cg09447105	5149	PDE6H	15017287	12
cg09448875	1244	ABCC2	101532439	10
cg09448880	114771	PGLYRP3	151550465	1
cg09451092	25790	CCDC19	158135847	1
cg09453312	3702	ITK	156540696	5
cg09457245	25946	ZNF385A	53065017	12
cg09458237	116835	HSPA12B	3660191	20
cg09473585	57415	C3orf14	62280559	3
cg09478478	913	CD1E	156589469	1
cg09485593	64131	XYLT1	17473600	16
cg09494188	7356	SCGB1A1	61943105	11
cg09494546	9122	SLC16A4	110734771	1
cg09508556	170680	PSORS1C2	31214961	6
cg09511421	64579	NDST4	116254320	4
cg09513026	7478	WNT8A	137447141	5
cg09514038	79838	TMC5	19374768	16
cg09517019	9459	ARHGEF6	135690989	X
cg09519758	55064	C9orf68	4657099	9
[truncated: 3,944 more rows]
