# Supplementary material for: The Dynamics and Prognostic Potential of DNA Methylation Changes at Stem Cell Gene Loci in Women's Cancer
Source: PLoS Genet. 2012 Feb 9;8(2):e1002517. doi: 10.1371/journal.pgen.1002517 (PMC3276553; doi:10.1371/journal.pgen.1002517)
Supplement: Table S2 — The PCGT CpGs mapped to 27 k Infinium array. Similar to Table S1, the list of the 3,465 PCGT CpGs that mapped to Illumina Infinium Human Methylation27 beadchip array. (XLS) [file pgen.1002517.s012.xls]

## Sheet: pcgtTMP.txt
IlmnID	GeneID	Gene Symbol	MapInfo	Chromosome
cg00003994	4223	MEOX2	15692387	7
cg00005847	3232	HOXD3	176737319	2
cg00013618	3535	IGL@	20710839	22
cg00015770	84109	QRFPR	122521457	4
cg00043004	124056	NOXO1	1970893	16
cg00050312	5578	PRKCA	61729527	17
cg00059225	2741	GLRA1	151284550	5
cg00061629	60529	ALX4	44281834	11
cg00065408	784	CACNB3	47498742	12
cg00081975	8714	ABCC3	46067369	17
cg00083937	23542	MAPK8IP2	49386671	22
cg00090147	2626	GATA4	11599776	8
cg00096922	1749	DLX5	96492121	7
cg00107187	388021	TMEM179	104142043	14
cg00112517	84152	PPP1R1B	35036537	17
cg00117172	864	RUNX3	25128425	1
cg00119079	27074	LAMP3	184362972	3
cg00121640	23245	ASTN2	119216336	9
cg00126034	7473	WNT3	42251161	17
cg00143376	10316	NMUR1	232102946	2
cg00149976	11343	MGLL	129024219	3
cg00158308	27199	OXGR1	96444342	13
cg00167504	644	BLVRA	43765147	7
cg00176210	286	ANK1	41774124	8
cg00183916	9953	HS3ST3B1	14145661	17
cg00184893	59344	ALOXE3	7962430	17
cg00187380	3222	HOXC5	52713651	12
cg00212549	54437	SEMA5B	124230310	3
cg00221494	10160	FARP1	97592594	13
cg00234616	3196	TLX2	74594080	2
cg00234961	9889	ZBED4	48632577	22
cg00240432	7291	TWIST1	19123821	7
cg00243313	50805	IRX4	1936413	5
cg00247489	1380	CR2	205694805	1
cg00250430	10655	DMRT2	1041579	9
cg00261552	1389	CREBL2	12656161	12
cg00263760	11023	VAX1	118887356	10
cg00269115	148898	C1orf213	23568117	1
cg00273068	90187	EMILIN3	39429161	20
cg00274399	2254	FGF9	21143420	13
cg00282347	26038	CHD5	6163627	1
cg00290506	149111	CNIH3	222870849	1
cg00292971	9715	FAM131B	142770658	7
cg00303548	266722	HS6ST3	95540414	13
cg00332745	8996	NOL3	65765748	16
cg00333226	375567	VWC2	49784309	7
cg00347904	222663	SCUBE3	35290486	6
cg00355802	1846	DUSP4	29264902	8
cg00386408	7045	TGFBI	135392869	5
cg00387170	116113	FOXP4	41621980	6
cg00399483	1630	DCC	48122376	18
cg00400263	63939	C20orf177	57947596	20
cg00404599	1831	TSC22D3	106905087	X
cg00405677	9421	HAND1	153838295	5
cg00413066	10017	BCL2L10	50192756	15
cg00415164	60529	ALX4	44283674	11
cg00418150	60529	ALX4	44284445	11
cg00419564	6277	S100A6	151775484	1
cg00425710	4489	MT1A	55230172	16
cg00465284	347730	LRRTM1	80385409	2
cg00474209	28514	DLL1	170441985	6
cg00489401	2324	FLT4	180008481	5
cg00497251	57140	RNPEPL1	241157398	2
cg00498604	7092	TLL1	167013239	4
cg00499822	6387	CXCL12	44201557	10
cg00503840	1749	DLX5	96488445	7
cg00509616	145781	GCOM1	55671707	15
cg00509670	5083	PAX9	36200064	14
cg00518911	3206	HOXA10	27187829	7
cg00546491	5137	PDE1C	32077587	7
cg00548268	4885	NPTX2	98083766	7
cg00554173	9762	ProSAPiP1	3097777	20
cg00554682	91752	ZNF804A	185171377	2
cg00557354	8874	ARHGEF7	110565900	13
cg00563926	7049	TGFBR3	92125069	1
cg00564163	79689	STEAP4	87773915	7
cg00565688	7161	TP73	3558072	1
cg00577464	6469	SHH	155297541	7
cg00622677	10098	TSPAN5	99798271	4
cg00625425	163782	KANK4	62558100	1
cg00625653	7476	WNT7A	13896228	3
cg00626119	4914	NTRK1	155051912	1
cg00630164	9132	KCNQ4	41022649	1
cg00638514	347741	OTOP3	70443643	17
cg00650762	2048	EPHB2	22909955	1
cg00655307	2099	ESR1	152170436	6
cg00662556	2587	GALR1	73092352	18
cg00672638	23092	ARHGAP26	142129583	5
cg00676660	56999	ADAMTS9	64647649	3
cg00679738	375061	FAM89A	229241869	1
cg00685836	8499	PPFIA2	80677387	12
cg00687686	65009	NDRG4	57054737	16
cg00702231	5325	PLAGL1	144371166	6
cg00704310	79047	KCTD15	38979943	19
cg00718440	1029	CDKN2A	21985312	9
cg00737514	23216	TBC1D1	37569708	4
cg00767581	3233	HOXD4	176723371	2
cg00777121	11186	RASSF1	50353195	3
cg00779924	399717	FLJ45983	8134647	10
cg00792849	57369	GJD2	32833902	15
cg00806490	1012	CDH13	81218374	16
cg00828602	7474	WNT5A	55495874	3
cg00838150	4286	MITF	69871132	3
cg00853068	752	FMNL1	40654375	17
cg00873937	220202	ATOH7	69661570	10
cg00875272	6886	TAL1	47467908	1
cg00877887	405753	DUOXA2	43193946	15
cg00877964	6509	SLC1A4	65069142	2
cg00888479	57419	SLC24A3	19141824	20
cg00890257	123099	DEGS2	99695509	14
cg00891278	348807	CCDC37	127596474	3
cg00891541	55512	SMPD3	67038988	16
cg00892798	4804	NGFR	44927908	17
cg00902195	341359	SYT10	33483767	12
cg00903242	10752	CHL1	213161	3
cg00910067	56301	SLC7A10	38409385	19
cg00915206	2571	GAD1	171381445	2
cg00919857	29767	TMOD2	49830550	15
cg00925717	6338	SCNN1B	23220649	16
cg00930873	8854	ALDH1A2	56145265	15
cg00936626	80235	PIGZ	198179253	3
cg00940278	2627	GATA6	18003502	18
cg00943909	2778	GNAS	56861337	20
cg00962459	10887	PROKR1	68725146	2
cg00970385	144811	C13orf31	43352294	13
cg00973677	1129	CHRM2	136204135	7
cg00979348	10855	HPSE	84475369	4
cg00995520	3738	KCNA3	111019805	1
cg01009664	7200	TRH	131176303	3
cg01025842	8717	TRADD	65752570	16
cg01033938	11095	ADAMTS8	129804090	11
cg01049530	651	BMP3	82171032	4
cg01062029	4920	ROR2	93752730	9
cg01081263	57758	SCUBE2	9069047	11
cg01086895	8642	DCHS1	6633091	11
cg01091565	55897	MESP1	88095766	15
cg01108476	6954	TCP11	35217361	6
cg01112452	170261	ZCCHC12	117842560	X
cg01120898	3556	IL1RAP	191714076	3
cg01136458	64478	CSMD1	4840683	8
cg01137532	22891	ZNF365	63803894	10
cg01144286	24141	C20orf103	9443596	20
cg01145389	1031	CDKN2C	51206428	1
cg01151699	10369	CACNG2	35429205	22
cg01152019	3233	HOXD4	176723290	2
cg01152499	54855	FAM46C	117949843	1
cg01155039	81693	AMN	102459567	14
cg01168201	3090	HIC1	1905162	17
cg01169726	1749	DLX5	96492361	7
cg01169778	26301	GBGT1	135028511	9
cg01172899	151473	SLC16A14	230641995	2
cg01186777	8744	TNFSF9	6482016	19
cg01190915	4502	MT2A	55200262	16
cg01192900	54766	BTG4	110888878	11
cg01200060	85508	SCRT2	605283	20
cg01214209	149175	MANEAL	38031582	1
cg01221484	201514	ZNF584	63611891	19
cg01226811	3764	KCNJ8	21818879	12
cg01228667	83550	GPR101	135941873	X
cg01231779	22795	NID2	51605637	14
cg01234133	1277	COL1A1	45634071	17
cg01242619	5339	PLEC1	145121460	8
cg01259619	3707	ITPKB	224992325	1
cg01260219	11095	ADAMTS8	129804543	11
cg01281904	4986	OPRK1	54327310	8
cg01282074	1482	NKX2-5	172594934	5
cg01291404	1280	COL2A1	46684139	12
cg01293647	4761	NEUROD2	35017790	17
cg01294695	55897	MESP1	88095644	15
cg01294702	2302	FOXJ1	71648573	17
cg01306510	1026	CDKN1A	36754518	6
cg01313514	89780	WNT3A	226261539	1
cg01316819	5502	PPP1R1A	53268548	12
cg01322134	89780	WNT3A	226261071	1
cg01333011	5744	PTHLH	28015932	12
cg01344452	8526	DGKE	52267142	17
cg01352108	50801	KCNK4	63815454	11
cg01354473	3205	HOXA9	27171328	7
cg01355739	2778	GNAS	56850283	20
cg01356829	3595	IL12RB2	67545484	1
cg01357116	474	ATOH1	94968519	4
cg01381846	3205	HOXA9	27171310	7
cg01386493	155	ADRB3	37943686	8
cg01401376	2070	EYA4	133605035	6
cg01402045	84197	SGK196	43067874	8
cg01404615	27123	DKK2	108178021	4
cg01405107	3215	HOXB5	44026634	17
cg01424107	1045	CDX2	27441113	13
cg01425405	1747	DLX3	45427704	17
cg01429321	4015	LOX	121441696	5
cg01431114	10846	PDE10A	165996961	6
cg01446692	9350	CER1	14713496	9
cg01457653	55336	FBXL8	65750719	16
cg01462829	9957	HS3ST1	11040001	4
cg01468868	3976	LIF	28972653	22
cg01471384	27123	DKK2	108176714	4
cg01471713	79762	C1orf115	218930902	1
cg01530101	55539	KCNQ1DN	2847674	11
cg01532080	170463	SSBP4	18390846	19
cg01543654	84366	PRAC	44155638	17
cg01546563	2626	GATA4	11604598	8
cg01557989	57419	SLC24A3	19140675	20
cg01580681	9464	HAND2	174686591	4
cg01593190	9509	ADAMTS2	178705399	5
cg01594214	10924	SMPDL3A	123152253	6
cg01602430	134430	WDR36	110455818	5
cg01610488	8989	TRPA1	73150424	8
cg01615704	7851	MALL	110230685	2
cg01617750	152189	CMTM8	32254265	3
cg01625242	2922	GRP	55037895	18
cg01643580	3777	KCNK3	26769903	2
cg01655355	6528	SLC5A5	17843748	19
cg01656955	84618	NT5C1A	39910553	1
cg01661993	57348	TTYH1	59618778	19
cg01683883	146225	CMTM2	65170554	16
cg01693157	7277	TUBA4A	219826517	2
cg01693350	7490	WT1	32408763	11
cg01697732	54757	FAM20A	64109095	17
cg01716061	1030	CDKN2B	21999518	9
cg01717150	51305	KCNK9	140785677	8
cg01720228	342527	SMTNL2	4433683	17
cg01722994	2903	GRIN2A	10184818	16
cg01724150	349565	NMNAT3	140880053	3
cg01765461	8792	TNFRSF11A	58143964	18
cg01777397	79745	CLIP4	29191450	2
cg01780482	2034	EPAS1	46378116	2
cg01785568	4487	MSX1	4915734	4
cg01797527	650	BMP2	6697480	20
cg01803238	596	BCL2	59137006	18
cg01805282	2070	EYA4	133605457	6
cg01806928	143425	SYT9	7229380	11
cg01808706	3706	ITPKA	39573915	15
cg01817393	2778	GNAS	56861037	20
cg01824804	4015	LOX	121441377	5
cg01830294	7472	WNT2	116750728	7
cg01839464	1630	DCC	48122475	18
cg01856970	3600	IL15	142777012	4
cg01861509	9806	SPOCK2	73519632	10
cg01862366	159371	TMEM20	95644148	10
cg01868782	23493	HEY2	126112792	6
cg01879488	960	CD44	35117074	11
cg01880569	1012	CDH13	81217829	16
cg01888411	25841	ABTB2	34334869	11
cg01897036	6344	SCTR	119998797	2
cg01899253	2321	FLT1	27968056	13
cg01911082	114788	CSMD3	114518448	8
cg01920232	5992	RFX4	105500798	12
cg01920829	8941	CDK5R2	219533005	2
cg01934790	146330	FBXL16	696401	16
cg01939681	2561	GABRB2	160907602	5
cg01942127	776	CACNA1D	53504299	3
cg01966465	154661	RUNDC3B	87095352	7
cg01968178	65055	REEP1	86418549	2
cg01968793	26507	CNNM1	101078920	10
cg01971122	796	CALCA	14950505	11
cg01985396	23500	DAAM2	39868811	6
cg01986577	56938	ARNTL2	27376640	12
cg01987509	5241	PGR	100507255	11
cg02000005	1396	CRIP1	105024687	14
cg02007844	3764	KCNJ8	21819257	12
cg02008154	57057	TBX20	35260062	7
cg02008416	199964	TMEM61	55218468	1
cg02014107	1746	DLX2	172676225	2
cg02049180	3645	INSRR	155094826	1
cg02055483	266743	NPAS4	65944595	11
cg02055963	1045	CDX2	27441520	13
cg02058918	9568	GABBR2	100510705	9
cg02059813	6596	HLTF	150287984	3
cg02060988	3927	LASP1	34279504	17
cg02064106	168090	C6orf118	165642848	6
cg02071074	540	ATP7B	51483284	13
cg02082342	23584	VSIG2	124127583	11
cg02092466	23620	NTSR2	11728082	2
cg02101486	1749	DLX5	96490181	7
cg02104644	9066	SYT7	61104396	11
cg02111587	6869	TACR1	75280020	2
cg02115041	2831	NPBWR1	54014654	8
cg02121943	6926	TBX3	113605872	12
cg02136132	56659	KCNK13	89597644	14
cg02141675	55568	GALNT10	153549601	5
cg02144933	316	AOX1	201158935	2
cg02154186	10687	PNMA2	26427270	8
cg02161900	283078	MKX	28075637	10
cg02164046	6750	SST	188870842	3
cg02170525	925	CD8A	86871893	2
cg02175035	10966	RAB40B	78249755	17
cg02182354	63973	NEUROG2	113656971	4
cg02194878	2046	EPHA8	22762865	1
cg02206259	84886	C1orf198	229070108	1
cg02210123	57381	RHOJ	62740588	14
cg02210887	2982	GUCY1A3	156806130	4
cg02218260	2912	GRM2	51717918	3
cg02225847	79567	FAM65A	66120919	16
cg02238826	84002	B3GNT5	184453763	3
cg02245378	151278	CCDC140	222870015	2
cg02248486	3202	HOXA5	27149721	7
cg02250594	9480	ONECUT2	53254351	18
cg02252918	144348	ZNF664	123024395	12
cg02257405	23305	ACSL6	131374884	5
cg02259997	2254	FGF9	21143013	13
cg02275294	6646	SOAT1	177529085	1
cg02275989	10924	SMPDL3A	123152562	6
cg02282237	5583	PRKCH	60858615	14
cg02290509	26608	TBL2	72630851	7
cg02305261	3755	KCNG1	49072374	20
cg02314308	23127	GLT25D2	182273595	1
cg02317742	84913	ATOH8	85834532	2
cg02318535	22843	PPM1E	54187803	17
cg02320454	285601	GPR150	94981773	5
cg02322989	53353	LRP1B	142605068	2
cg02324920	9148	NEURL	105243142	10
cg02332525	2917	GRM7	6878153	3
cg02335804	6928	HNF1B	33179352	17
cg02360616	116496	FAM129A	183209678	1
cg02388150	6422	SFRP1	41284856	8
cg02397514	57801	HES4	925002	1
cg02400248	1030	CDKN2B	21999355	9
cg02409282	80329	ULBP1	150326848	6
cg02417264	10268	RAMP3	45164252	7
cg02422694	3214	HOXB4	44010789	17
cg02497175	51701	NLK	23392725	17
cg02497758	9935	MAFB	38750608	20
cg02501779	140689	CBLN4	54012762	20
cg02512226	55130	ARMC4	28328198	10
cg02545106	256309	CCDC110	186630263	4
cg02548238	4015	LOX	121440949	5
cg02549424	150209	AIFM3	19649123	22
cg02564733	170689	ADAMTS15	129824284	11
cg02583151	6495	SIX1	60185964	14
cg02584520	27067	STAU2	74821597	8
cg02590345	54886	RP11-35N6.1	102830780	9
cg02604290	1591	CYP24A1	52223996	20
cg02608019	6850	SYK	92603849	9
cg02609880	63827	BCAN	154877711	1
cg02611419	89822	KCNK17	39390510	6
cg02613386	162517	FBXO39	6620257	17
cg02616808	90249	UNC5A	176169260	5
cg02620013	2862	MLNR	48692682	13
cg02624705	1630	DCC	48122676	18
cg02647265	80212	CCDC92	123022117	12
cg02672220	6493	SIM2	36992458	21
cg02681442	2290	FOXG1	28305759	14
cg02720618	2099	ESR1	152171484	6
cg02727423	2009	EML1	99328726	14
cg02742971	130497	OSR1	19421540	2
cg02748539	6550	SLC9A3	577269	5
cg02755525	81831	NETO2	45734676	16
cg02756845	23542	MAPK8IP2	49385408	22
cg02757432	2849	GPR26	125416038	10
cg02774439	9464	HAND2	174687826	4
cg02780295	5098	PCDHGC3	140835647	5
cg02787991	6398	SECTM1	77884694	17
cg02788090	6662	SOX9	67628276	17
cg02799466	55022	PID1	229844655	2
cg02831604	64843	ISL2	74415780	15
cg02836529	4760	NEUROD1	182252658	2
cg02838492	113220	KIF12	115901109	9
cg02838877	10150	MBNL2	96671878	13
cg02860342	10021	HCN4	71448537	15
cg02861781	2706	GJB2	19665498	13
cg02870945	65055	REEP1	86418635	2
cg02873524	5069	PAPPA	117956314	9
cg02883161	4440	MSI1	119292001	12
cg02886284	1363	CPE	166519740	4
cg02887841	6899	TBX1	18124670	22
cg02902770	5919	RARRES2	149670339	7
cg02913089	5151	PDE8A	83326748	15
cg02914379	4188	MDFI	41713762	6
cg02916816	84502	JPH4	23116861	14
cg02917064	6604	SMARCD3	150605397	7
cg02919422	64321	SOX17	55533097	8
cg02920216	140578	CHODL	18538810	21
cg02932167	9427	ECEL1	233061195	2
cg02932669	259232	NALCN	100866259	13
cg02973883	26094	DCAF4	72462067	14
cg02982690	27319	BHLHE22	65655400	8
cg02989940	51327	AHSP	31446735	16
cg02990033	64096	GFRA4	3591863	20
cg02990612	2626	GATA4	11605426	8
cg02994216	5899	RALB	120727449	2
cg02994974	10418	SPON1	13941120	11
cg03014628	115827	RAB3C	57914758	5
cg03017653	79573	TTC13	229182494	1
cg03020597	84631	SLITRK2	144706502	X
cg03026462	3169	FOXA1	37134241	14
cg03030757	2178	FANCE	35528732	6
cg03046445	79365	BHLHE41	26169093	12
cg03048535	121643	FOXN4	108231483	12
cg03065202	113791	PIK3IP1	30017698	22
cg03072378	1748	DLX4	45401737	17
cg03079681	1029	CDKN2A	21984223	9
cg03098721	79739	TTLL7	84236672	1
cg03099492	1592	CYP26A1	94823204	10
cg03103192	132671	SPATA18	52612028	4
cg03109047	2902	GRIN1	139152507	9
cg03116238	94235	GNG8	51829788	19
cg03127334	2078	ERG	38955504	21
cg03133269	54361	WNT4	22341489	1
cg03138668	57030	SLC17A7	54636300	19
cg03143849	1028	CDKN1C	2861527	11
cg03152785	3749	KCNC4	110555246	1
cg03160135	245806	VGLL2	117693611	6
cg03160740	7433	VIPR1	42519404	3
cg03161453	54880	BCOR	39846993	X
cg03168582	1761	DMRT1	831850	9
cg03171924	864	RUNX3	25130919	1
cg03172991	4784	NFIX	12966728	19
cg03188118	9628	RGS6	71469562	14
cg03199651	4487	MSX1	4913671	4
cg03222066	64137	ABCG4	118524594	11
cg03223878	8553	BHLHE40	4996310	3
cg03225779	85301	COL27A1	115956789	9
cg03231024	1942	EFNA1	153367125	1
cg03238797	170692	ADAMTS18	76026394	16
cg03240509	3742	KCNA6	4788430	12
cg03242880	54766	BTG4	110888125	11
cg03266453	2019	EN1	119322525	2
cg03270167	10267	RAMP1	238433655	2
cg03285457	10660	LBX1	102978519	10
cg03294619	1482	NKX2-5	172594409	5
cg03305230	10743	RAI1	17526063	17
cg03310469	10736	SIX2	45090176	2
cg03361068	114088	TRIM9	50631312	14
cg03365354	4162	MCAM	118692601	11
cg03365437	8854	ALDH1A2	56145166	15
cg03379131	8751	ADAM15	153290905	1
cg03380773	157848	NKX6-3	41623488	8
cg03386903	9196	KCNAB3	7773204	17
cg03388193	60495	HPSE2	100986060	10
cg03402876	3754	KCNF1	10969442	2
cg03414321	3055	HCK	30103683	20
cg03418289	128077	LIX1L	144188494	1
cg03423524	8061	FOSL1	65424500	11
cg03425110	50674	NEUROG3	71003043	10
cg03439703	5140	PDE3B	14621567	11
cg03442064	116113	FOXP4	41623028	6
cg03447931	654	BMP6	7671644	6
cg03460682	1593	CYP27A1	219354560	2
cg03465320	6890	TAP1	32931056	6
cg03473518	10804	GJB6	19703656	13
cg03483626	3738	KCNA3	111019799	1
cg03495868	5737	PTGFR	78729493	1
cg03506489	3739	KCNA4	29995364	11
cg03513163	29930	PCDHB1	140411333	5
cg03522063	2018	EMX2	119292157	10
cg03538436	4842	NOS1	116283753	12
cg03544320	1400	CRMP1	5945592	4
cg03549571	50846	DHH	47774465	12
cg03552103	151011	2011-09-10	109730291	2
cg03556497	140679	SLC32A1	36786206	20
cg03557733	4355	MPP2	39340709	17
cg03561565	3788	KCNS2	99507800	8
cg03565323	57336	ZNF287	16413591	17
cg03583857	947	CD34	206151645	1
cg03586879	54715	A2BP1	6008832	16
cg03593419	2557	GABRA4	46690231	4
cg03606258	2778	GNAS	56860330	20
cg03608167	7852	CXCR4	136592107	2
cg03627896	283932	NCRNA00095	30841835	16
cg03657766	1746	DLX2	172675260	2
cg03663715	2297	FOXD1	72780660	5
cg03667047	9365	KL	32487962	13
cg03681481	5017	OVOL1	65311994	11
cg03694261	79864	C11orf63	122259187	11
cg03700462	3198	HOXA1	27102209	7
cg03714916	1026	CDKN1A	36753864	6
cg03716999	388591	RNF207	6188389	1
cg03717979	4487	MSX1	4913085	4
cg03724463	885	CCK	42281528	3
cg03729431	136	ADORA2B	15788989	17
cg03734874	388021	TMEM179	104142427	14
cg03742003	9353	SLIT2	19864362	4
cg03750606	2104	ESRRG	215329601	1
cg03775422	222008	VSTM2A	54577686	7
cg03777459	140628	GATA5	60485197	20
cg03782453	257236	CCDC96	7094836	4
cg03804568	23492	CBX7	37878865	22
cg03805442	40	ACCN1	28644807	17
cg03811478	8403	SOX14	138966386	3
cg03813215	596	BCL2	59137659	18
cg03843978	4487	MSX1	4915526	4
cg03848675	2295	FOXF2	1334145	6
cg03853987	9486	CHST10	100400711	2
cg03860890	1956	EGFR	55053782	7
cg03862540	9989	PPP4R1	9604206	18
cg03866607	9496	TBX4	56887608	17
cg03874199	3238	HOXD12	176672702	2
cg03875195	7781	SLC30A3	27339867	2
cg03879902	2696	GIPR	50863712	19
cg03889226	167826	OLIG3	137857026	6
cg03918304	3236	HOXD10	176689900	2
cg03928182	5801	PTPRR	69600929	12
cg03939688	9314	KLF4	109291527	9
cg03958426	9261	MAPKAPK2	204924570	1
cg03958979	7101	NR2E1	108593080	6
cg03963198	50805	IRX4	1935871	5
cg03977782	54847	SIDT1	114734370	3
cg03985136	80328	ULBP2	150304427	6
cg04001842	405753	DUOXA2	43194231	15
cg04005707	80157	CWH43	48683078	4
cg04016326	2904	GRIN2B	14024207	12
cg04017769	6867	TACC1	38764096	8
cg04032226	162417	NAGS	39437918	17
cg04034767	160622	GRASP	50687174	12
cg04041960	6001	RGS10	121291755	10
cg04048259	1908	EDN3	57308741	20
cg04072323	80309	SPHKAP	228754569	2
cg04080057	59285	CACNG6	59186995	19
cg04096767	7490	WT1	32406026	11
cg04107037	474	ATOH1	94969228	4
cg04112019	51214	IGF2AS	2121712	11
cg04119538	7150	TOP1	39090865	20
cg04125208	960	CD44	35117805	11
cg04133652	4302	MLLT6	34114497	17
cg04216597	8913	CACNA1G	45994835	17
cg04219321	3131	HLF	50696658	17
cg04237663	27012	KCNV1	111056195	8
cg04251363	10402	ST3GAL6	99934908	3
cg04265576	3203	HOXA6	27153897	7
cg04268405	9469	CHST3	73393227	10
cg04270835	57084	SLC17A6	22315764	11
cg04272086	1630	DCC	48121357	18
cg04278702	3354	HTR1E	87704118	6
cg04280480	5465	PPARA	44925781	22
cg04289385	51513	ETV7	36463803	6
cg04310824	6342	SCP2	53165885	1
cg04317399	3201	HOXA4	27136838	7
cg04324308	1285	COL4A3	227736985	2
cg04330449	4762	NEUROG1	134899065	5
cg04347447	9254	CACNA2D2	50516471	3
cg04369341	84969	TOX2	41978436	20
cg04380513	7903	ST8SIA4	100266882	5
cg04388983	5029	P2RY2	72607492	11
cg04391111	7161	TP73	3557864	1
cg04398978	8535	CBX4	75428659	17
cg04402875	5979	RET	42892801	10
cg04410834	64137	ABCG4	118525055	11
cg04411625	1396	CRIP1	105024507	14
cg04418492	9420	CYP7B1	65873881	8
cg04434339	84620	ST6GAL2	106869979	2
cg04447890	79971	GPR177	68470576	1
cg04454259	874	CBR3	36429260	21
cg04454951	375567	VWC2	49783577	7
cg04456238	7490	WT1	32406680	11
cg04457481	2778	GNAS	56860230	20
cg04457979	55539	KCNQ1DN	2847223	11
cg04461802	57211	GPR126	142665126	6
cg04473302	5172	SLC26A4	107088453	7
cg04481779	53832	IL20RA	137407818	6
cg04490714	6530	SLC6A2	54248065	16
cg04498739	5166	PDK4	95064244	7
cg04510262	5771	PTPN2	12874175	18
cg04517429	54798	DCHS2	155633068	4
cg04527363	2917	GRM7	6877337	3
cg04527918	7349	UCN	27384674	2
cg04528819	136259	KLF14	130068855	7
cg04532229	6549	SLC9A2	102601843	2
cg04532952	762	CA4	55582527	17
cg04534765	2587	GALR1	73091357	18
cg04541293	11122	PTPRT	41252539	20
cg04549333	60529	ALX4	44282399	11
cg04553559	80139	ZNF703	37671815	8
cg04555771	9254	CACNA2D2	50515141	3
cg04557383	4496	MT1H	55261069	16
cg04564030	1005	CDH7	61568372	18
cg04565661	54437	SEMA5B	124230130	3
cg04581377	54733	SLC35F2	107235699	11
cg04583874	4062	LY6H	144313643	8
cg04589904	153	ADRB1	115792830	10
cg04597449	285601	GPR150	94981331	5
cg04598121	5179	PENK	57521059	8
cg04599297	2572	GAD2	26545448	10
cg04603031	1136	CHRNA3	76700211	15
cg04609859	3214	HOXB4	44010735	17
cg04623837	10255	HCG9	30051393	6
cg04623955	1735	DIO3	101096129	14
cg04628008	7704	ZBTB16	113436210	11
cg04632671	5468	PPARG	12304826	3
cg04633384	753	C18orf1	13208816	18
cg04640913	64405	CDH22	44313922	20
cg04653308	5524	PPP2R4	130911839	9
cg04662594	2039	EPB49	21972961	8
cg04672450	148398	SAMD11	850048	1
cg04675937	1030	CDKN2B	21995419	9
cg04683240	3142	HLX	219119509	1
cg04684516	9627	SNCAIP	121675757	5
cg04686412	84249	PSD2	139155842	5
cg04688368	3778	KCNMA1	79067352	10
cg04697562	221914	GPC2	99613798	7
cg04698187	10446	LRRN2	202920768	1
cg04721098	10368	CACNG3	24173204	16
cg04721883	80712	ESX1	103386233	X
cg04725234	55151	TMEM38B	107496460	9
cg04736140	23432	GPR161	166371941	1
cg04739570	50512	PODXL2	128831301	3
cg04741133	153684	LOC153684	43078483	5
cg04743872	55022	PID1	229843821	2
cg04747322	9627	SNCAIP	121675207	5
cg04748704	1129	CHRM2	136203783	7
cg04764624	84440	RAB11FIP4	26742255	17
cg04765277	399717	FLJ45983	8134685	10
cg04770504	1687	DFNA5	24763888	7
cg04784672	145581	LRFN5	41147424	14
cg04790129	3689	ITGB2	45165238	21
cg04796162	3486	IGFBP3	45927627	7
cg04805109	10675	CSPG5	47594968	3
cg04816348	339390	CLEC4G	7702382	19
cg04826883	771	CA12	61460946	15
cg04856689	1394	CRHR1	41217795	17
cg04878152	185	AGTR1	149898650	3
cg04880063	81855	SFXN3	102780708	10
cg04884908	56603	CYP26B1	72228348	2
cg04897683	4762	NEUROG1	134899361	5
cg04898512	10365	KLF2	16295995	19
cg04905829	1594	CYP27B1	56447178	12
cg04907664	1947	EFNB1	67966530	X
cg04922810	1395	CRHR2	30688413	7
cg04922833	84858	ZNF503	76831531	10
cg04943986	7026	NR2F2	94674872	15
cg04945541	752	FMNL1	40655609	17
cg04947157	11322	TMC6	73640076	17
cg04969808	7476	WNT7A	13897159	3
cg04970117	54716	SLC6A20	45813041	3
cg04970352	60529	ALX4	44283975	11
cg04983977	2848	GPR25	199108768	1
cg04988423	60529	ALX4	44288153	11
cg05016953	6532	SLC6A4	25586939	17
cg05022306	3224	HOXC8	52689521	12
cg05026186	22885	ABLIM3	148501069	5
cg05040429	401474	SAMD12	119703025	8
cg05052633	55803	ADAP2	26273611	17
cg05056120	1879	EBF1	158460280	5
cg05064673	10076	PTPRU	29435191	1
cg05073035	7545	ZIC1	148609883	3
cg05079794	3614	IMPDH1	127837852	7
cg05089059	3614	IMPDH1	127837099	7
cg05089968	285800	PRR18	166642763	6
cg05093686	4081	MAB21L1	34948788	13
cg05098471	4211	MEIS1	66515667	2
cg05101920	3766	KCNJ10	158306841	1
cg05106502	8631	SKAP1	43861946	17
cg05119831	5799	PTPRN2	158072940	7
cg05142373	8321	FZD1	90732650	7
cg05158538	10891	PPARGC1A	23500584	4
cg05158615	4852	NPY	24290084	7
cg05164634	7480	WNT10B	47652805	12
cg05184394	205147	FAM123C	131229243	2
cg05203877	6547	SLC8A3	69725439	14
cg05216141	51513	ETV7	36462938	6
cg05222924	7490	WT1	32407062	11
cg05245861	374864	C18orf34	29274509	18
cg05266781	10265	IRX5	53522993	16
cg05286874	19	ABCA1	106730306	9
cg05288803	7078	TIMP3	31528055	22
cg05307923	105	ADARB2	1769667	10
cg05322222	256472	TMEM151A	65815640	11
cg05325699	9001	HAP1	37144282	17
cg05335315	3714	JAG2	104706753	14
cg05338155	24138	IFIT5	91164631	10
cg05339305	11007	CCDC85B	65414398	11
cg05345286	4188	MDFI	41714619	6
cg05348272	6904	TBCD	78303338	17
cg05354432	51176	LEF1	109309339	4
cg05361373	29108	PYCARD	31121384	16
cg05362516	10265	IRX5	53522590	16
cg05368341	148281	SYT6	114497988	1
cg05373457	3788	KCNS2	99509124	8
cg05379350	28964	GIT1	24941283	17
cg05395196	3298	HSF2	122762360	6
cg05396987	132332	TMEM155	122905719	4
cg05418487	3784	KCNQ1	2423465	11
cg05420896	1630	DCC	48121486	18
cg05421688	148753	FAM163A	177978482	1
cg05421946	57406	ABHD6	58198413	3
cg05436658	5579	PRKCB	23755069	16
cg05473175	199731	CADM4	48835484	19
cg05497616	814	CAMK4	110588271	5
cg05501584	8128	ST8SIA2	90737310	15
cg05501721	23373	CRTC1	18655247	19
cg05508558	1380	CR2	205693995	1
cg05522383	5308	PITX2	111777343	4
cg05523085	4644	MYO5A	50609146	15
cg05532892	5682	PSMA1	14623012	11
cg05546038	8996	NOL3	65764534	16
cg05556210	463	ZFHX3	71639906	16
cg05558390	2778	GNAS	56848772	20
cg05589246	3228	HOXC12	52634986	12
cg05593300	5396	PRRX1	168898716	1
cg05596294	9890	LPPR4	99502345	1
cg05621401	5979	RET	42892071	10
cg05627103	84960	KIAA1984	138813956	9
cg05637351	1005	CDH7	61568649	18
cg05656180	55539	KCNQ1DN	2846834	11
cg05660795	3484	IGFBP1	45894528	7
cg05671018	256586	LYSMD2	49817933	15
cg05671350	283208	P4HA3	73699996	11
cg05674944	7780	SLC30A2	26244877	1
cg05675373	3749	KCNC4	110555780	1
cg05698069	64236	PDLIM2	22492191	8
cg05702737	80326	WNT10A	219453541	2
cg05714219	79623	GALNT14	31214608	2
cg05726109	2812	GP1BB	18089755	22
cg05759269	1026	CDKN1A	36754231	6
cg05768141	3766	KCNJ10	158306471	1
cg05769161	283358	B4GALNT3	439087	12
cg05781767	50512	PODXL2	128830052	3
cg05782445	3777	KCNK3	26768711	2
cg05793077	2934	GSN	123070565	9
cg05801648	6850	SYK	92604277	9
cg05813084	1944	EFNA3	153318193	1
cg05822100	1004	CDH6	31230167	5
cg05836145	221833	SP8	20793642	7
cg05839235	4883	NPR3	32747994	5
cg05840031	5080	PAX6	31788929	11
cg05846716	5126	PCSK2	17156109	20
cg05847778	129880	BBS5	170044413	2
cg05856931	124540	MSI2	52688096	17
cg05860890	27012	KCNV1	111056046	8
cg05871136	219699	UNC5B	72641967	10
cg05890484	635	BHMT	78443308	5
cg05890578	5581	PRKCE	45731151	2
cg05896682	2587	GALR1	73093018	18
cg05899618	151449	GDF7	20729328	2
cg05902852	9863	MAGI2	78920329	7
cg05924583	7161	TP73	3559484	1
cg05927017	596	BCL2	59139135	18
cg05937453	6425	SFRP5	99521755	10
cg05938285	80235	PIGZ	198180335	3
cg05940536	91	ACVR1B	50631238	12
cg05942574	8913	CACNA1G	45992103	17
cg05970790	4772	NFATC1	75257677	18
cg06015218	2911	GRM1	146392127	6
cg06020352	3394	IRF8	84489341	16
cg06038133	84940	CORO6	24968711	17
cg06043042	50674	NEUROG3	71003208	10
cg06048156	3690	ITGB3	42686530	17
cg06048973	70	ACTC1	32875399	15
cg06063714	2563	GABRD	1941374	1
cg06092815	80309	SPHKAP	228754650	2
cg06112415	10669	CGREF1	27195662	2
cg06131936	114879	OSBPL5	3143847	11
cg06139836	253738	EBF3	131652951	10
cg06143901	6939	TCF15	539400	20
cg06150468	55509	BATF3	210940708	1
cg06151165	30813	VSX1	25010254	20
cg06156376	6474	SHOX2	159306508	3
cg06165395	2899	GRIK3	37273377	1
cg06166767	6422	SFRP1	41287005	8
cg06179485	113452	TMEM54	33139988	1
cg06185738	57084	SLC17A6	22316444	11
cg06200013	482	ATP1B2	7495238	17
cg06230736	2625	GATA3	8136656	10
cg06243556	65982	ZSCAN18	63301285	19
cg06263495	430	ASCL2	2248580	11
cg06269753	9242	MSC	72918425	8
cg06277657	9162	DGKI	137182914	7
cg06290096	23187	PHLDB1	117981194	11
cg06291867	3363	HTR7	92607142	10
cg06295856	796	CALCA	14950218	11
cg06321883	1310	COL19A1	70633262	6
cg06324048	2778	GNAS	56860498	20
cg06339657	8622	PDE8B	76541688	5
cg06353318	92736	OTOP2	70431973	17
cg06362985	117177	RAB3IP	68418475	12
cg06366981	3248	HPGD	175679818	4
cg06369854	7421	VDR	46585580	12
cg06374075	4185	ADAM11	40192457	17
cg06377278	864	RUNX3	25128956	1
cg06383088	7507	XPA	99499455	9
cg06384463	343472	BARHL2	90955296	1
cg06386517	2887	GRB10	50828360	7
cg06391468	6662	SOX9	67629125	17
cg06393290	53834	FGFRL1	994778	4
cg06397837	3209	HOXA13	27206776	7
cg06421800	1030	CDKN2B	21996228	9
cg06423920	55079	FEZF2	62334460	3
cg06469542	145501	ISM2	77035622	14
cg06471905	4185	ADAM11	40191214	17
cg06479426	28231	SLCO4A1	60744731	20
cg06484397	152007	GLIPR2	36127132	9
cg06490988	2624	GATA2	129694691	3
cg06493080	3217	HOXB7	44043309	17
cg06493386	8989	TRPA1	73150351	8
cg06499652	406	ARNTL	13255986	11
cg06504820	8788	DLK1	100262026	14
cg06508445	4015	LOX	121441987	5
cg06509239	130497	OSR1	19422050	2
cg06516124	7490	WT1	32407167	11
cg06533629	136259	KLF14	130069910	7
cg06537230	1749	DLX5	96491119	7
cg06540636	5329	PLAUR	48865911	19
cg06557358	124842	TMEM132E	29931115	17
cg06586599	57192	MCOLN1	7493541	19
cg06595693	85455	DISP2	38437281	15
cg06602857	2294	FOXF1	85100308	16
cg06618866	7097	TLR2	154824537	4
cg06621126	3299	HSF4	65755744	16
cg06626655	284654	RSPO1	37872503	1
cg06638966	1310	COL19A1	70633042	6
cg06661765	4784	NFIX	12967629	19
cg06668300	4118	MAL	95055482	2
cg06672652	6635	SNRPE	202097557	1
cg06675478	6656	SOX1	111769787	13
cg06677140	4487	MSX1	4912916	4
cg06677660	1628	DBP	53832589	19
cg06684910	55718	POLR3E	22216405	16
cg06692050	6425	SFRP5	99522388	10
cg06713098	3486	IGFBP3	45926892	7
cg06720956	3175	ONECUT1	50869437	15
cg06722216	8715	NOL4	30057065	18
cg06722633	2899	GRIK3	37271896	1
cg06738602	5732	PTGER2	51850384	14
cg06742978	41	ACCN2	48738174	12
cg06747888	10716	TBR1	161980105	2
cg06760035	3214	HOXB4	44010244	17
cg06763078	3746	KCNC1	17713337	11
cg06782692	282974	STK32C	133971409	10
cg06790324	2887	GRB10	50828058	7
cg06806080	961	CD47	109293481	3
cg06812033	85407	NKD1	49139954	16
cg06816161	2146	EZH2	148212840	7
cg06818473	10966	RAB40B	78250633	17
cg06818777	1101	CHAD	45901619	17
cg06821993	114788	CSMD3	114518187	8
cg06822995	814	CAMK4	110587330	5
cg06856528	23671	TMEFF2	192767650	2
cg06866657	26468	LHX6	124030575	9
cg06885782	9132	KCNQ4	41020796	1
cg06894812	4163	MCC	112658124	5
cg06899976	29930	PCDHB1	140411146	5
cg06905514	816	CAMK2B	44331466	7
cg06908778	9576	SPAG6	22674608	10
cg06911084	1749	DLX5	96490830	7
cg06918467	167826	OLIG3	137857232	6
cg06937608	176	ACAN	87147048	15
cg06938878	797	CALCB	15050940	11
cg06948294	29091	STXBP6	24588464	14
cg06954481	2637	GBX2	236741236	2
cg06958829	1101	CHAD	45901117	17
cg06971096	5798	PTPRN	219881835	2
cg06990298	51655	RASD1	17340425	17
cg06995715	2300	FOXL1	85170091	16
cg07008386	23236	PLCB1	8061630	20
cg07013734	7225	TRPC6	100959893	11
cg07015629	2066	ERBB4	213111457	2
cg07016325	10914	PAPOLA	96038498	14
cg07017374	2322	FLT3	27572451	13
cg07028869	79962	DNAJC22	48027431	12
cg07036530	2849	GPR26	125415252	10
cg07051960	478	ATP1A3	47191459	19
cg07072140	140838	NANP	25551976	20
cg07077459	5325	PLAGL1	144370745	6
cg07080358	25927	CNRIP1	68400011	2
cg07084709	145781	GCOM1	55670803	15
cg07098866	84465	MEGF11	64332753	15
cg07102705	3360	HTR4	148014089	5
cg07104706	114798	SLITRK1	83354128	13
cg07105440	1154	CISH	50623950	3
cg07109287	9355	LHX2	125813894	9
cg07112154	4355	MPP2	39340600	17
cg07123069	3227	HOXC11	52653517	12
cg07141002	3005	H1F0	36531636	22
cg07143898	6585	SLIT1	98935290	10
cg07156669	1362	CPD	25729371	17
cg07159490	11247	NXPH4	55896345	12
cg07160163	6850	SYK	92603599	9
cg07175883	3239	HOXD13	176666154	2
cg07190485	2040	STOM	123171980	9
cg07197823	3625	INHBB	120819520	2
cg07200280	23180	RFTN1	16529623	3
cg07212894	10991	SLC38A3	50218025	3
cg07214572	56956	LHX9	196147976	1
cg07236190	144193	AMDHD1	94862169	12
cg07237939	6581	SLC22A3	160689744	6
cg07241568	28	ABO	135140644	9
cg07242414	649	BMP1	22077790	8
cg07243932	7782	SLC30A4	43601819	15
cg07246225	9839	ZEB2	144994129	2
cg07271264	4654	MYOD1	17697553	11
cg07284407	2778	GNAS	56863253	20
cg07284558	282974	STK32C	133972411	10
cg07309102	9314	KLF4	109291647	9
cg07313155	7067	THRA	35472127	17
cg07327468	2070	EYA4	133603458	6
cg07331806	150209	AIFM3	19649894	22
cg07342545	2355	FOSL2	28469697	2
cg07346310	221662	RBM24	17390333	6
cg07355551	79175	ZNF343	2437285	20
cg07359545	2812	GP1BB	18091327	22
cg07360692	54790	TET2	106286401	4
cg07374632	27344	PCSK1N	48578609	X
cg07376535	116	ADCYAP1	895450	18
cg07379574	25789	TMEM59L	18585173	19
cg07384961	9074	CLDN6	3008129	16
cg07393322	53947	A4GALT	41447262	22
cg07401901	23002	DAAM1	58725158	14
cg07403255	7849	PAX8	113752640	2
cg07404485	5444	PON1	94791589	7
cg07412254	84931	LOC84931	120940004	2
cg07422345	1050	CEBPA	38485827	19
cg07442479	2668	GDNF	37875526	5
cg07447773	22977	AKR7A3	19487438	1
cg07447922	284656	EPHA10	38003414	1
cg07461318	59277	NTN4	94709096	12
cg07473175	347902	AMIGO2	45760529	12
cg07473550	1831	TSC22D3	106905847	X
cg07475743	133060	OTOP1	4280419	4
cg07478208	56917	MEIS3	52615143	19
cg07479491	654	BMP6	7671107	6
cg07482936	388407	C17orf82	56843417	17
cg07504780	5698	PSMB9	32929662	6
cg07536847	5081	PAX7	18829819	1
cg07536920	6096	RORB	76302146	9
cg07549194	113091	PTH2	54618888	19
cg07550362	6863	TAC1	97199137	7
cg07558455	163782	KANK4	62557350	1
cg07560096	10873	ME3	86060830	11
cg07569756	55379	LRRC59	45829563	17
cg07570142	26002	MOXD1	132764114	6
cg07572341	3170	FOXA2	22513881	20
cg07579404	154064	RAET1L	150388414	6
cg07581365	57332	CBX8	75385039	17
cg07594478	25820	ARIH1	70553524	15
cg07595113	4603	MYBL1	67687833	8
cg07623294	1993	ELAVL2	23816507	9
cg07625840	8492	PRSS12	119493789	4
cg07629017	2831	NPBWR1	54014166	8
cg07638935	81621	KAZALD1	102811417	10
cg07639720	646	BNC1	81743879	15
cg07651242	107	ADCY1	45581245	7
cg07663789	4883	NPR3	32747186	5
cg07671949	2099	ESR1	152170031	6
cg07677850	136	ADORA2B	15788137	17
cg07684796	22943	DKK1	53744215	10
cg07686479	4009	LMX1A	163591654	1
cg07696033	60529	ALX4	44282986	11
cg07703401	3049	HBQ1	170341	16
cg07707227	166979	CDC20B	54505289	5
cg07708788	6578	SLCO2A1	135231001	3
cg07715201	2668	GDNF	37876596	5
cg07715387	6509	SLC1A4	65070183	2
cg07747970	3975	LHX1	32367832	17
cg07752420	1029	CDKN2A	21958681	9
cg07755653	8676	STX11	144512891	6
cg07758904	57864	SLC46A2	114692645	9
cg07766612	7780	SLC30A2	26245474	1
cg07773116	2662	GDF10	48058506	10
cg07775675	8877	SPHK1	71891517	17
cg07778029	3205	HOXA9	27171639	7
cg07785936	2863	GPR39	132891105	2
cg07786760	54798	DCHS2	155632127	4
cg07789083	55890	GPRC5C	69939158	17
cg07799947	4862	NPAS2	100802603	2
cg07800320	10840	ALDH1L1	127382257	3
cg07816439	114898	C1QTNF2	159730423	5
cg07823492	3211	HOXB1	43963098	17
cg07849904	4330	MN1	26527796	22
cg07850604	84684	INSM2	35073194	14
cg07862358	4651	MYO10	16988888	5
cg07871503	221002	RASGEF1A	43083048	10
cg07874155	1495	CTNNA1	138117555	5
cg07879727	7473	WNT3	42251016	17
cg07880854	129804	FBLN7	112612030	2
cg07888234	8792	TNFRSF11A	58143232	18
cg07889201	79175	ZNF343	2438030	20
cg07903918	9568	GABBR2	100511807	9
cg07914866	11213	IRAK3	64869698	12
cg07926025	9350	CER1	14712864	9
cg07935568	2862	MLNR	48692127	13
cg07937272	64761	PARP12	139409708	7
cg07940485	117247	SLC16A10	111515915	6
cg07965714	7507	XPA	99499655	9
cg07965823	145501	ISM2	77034465	14
cg08008403	56956	LHX9	196148364	1
cg08009622	1303	COL12A1	75973047	6
cg08016383	170691	ADAMTS17	98699543	15
cg08023751	10461	MERTK	112371583	2
cg08027001	7782	SLC30A4	43602561	15
cg08030082	5443	POMC	25245343	2
cg08035082	272	AMPD3	10427725	11
cg08035942	284273	ZADH2	71050325	18
cg08045570	2295	FOXF2	1335501	6
cg08047457	11186	RASSF1	50353417	3
cg08056146	83595	SOX7	10625423	8
cg08072716	118442	GPR62	51964732	3
cg08080029	26038	CHD5	6162557	1
cg08089301	3214	HOXB4	44010560	17
cg08097755	7425	VGF	100595208	7
cg08097882	5457	POU4F1	78075517	13
cg08100497	9542	NRG2	139402709	5
cg08108311	65266	WNK4	38186272	17
cg08108641	84628	NTNG2	134031851	9
cg08122545	57801	HES4	926363	1
cg08137040	168850	ZNF800	126820931	7
cg08145590	89876	C3orf15	120904851	3
cg08158570	84858	ZNF503	76830941	10
cg08164315	5734	PTGER4	40714939	5
cg08185241	50486	G0S2	207915487	1
cg08185661	143425	SYT9	7230074	11
cg08186362	11255	HRH3	60228263	20
cg08190291	11096	ADAMTS5	27261313	21
cg08209133	201780	SLC10A4	48180381	4
cg08223748	4208	MEF2C	88215016	5
cg08244522	7056	THBD	22978533	20
cg08250444	1942	EFNA1	153366702	1
cg08258650	6506	SLC1A2	35398476	11
cg08261094	6424	SFRP4	37922801	7
cg08263357	5325	PLAGL1	144371473	6
cg08269321	388394	RPRML	42411056	17
cg08278554	84419	C15orf48	43510211	15
cg08284598	83959	SLC4A11	3166145	20
cg08303146	3784	KCNQ1	2423231	11
cg08307816	123099	DEGS2	99695945	14
cg08315277	10343	PKDREJ	45038062	22
cg08315770	89822	KCNK17	39389863	6
cg08341874	284013	VMO1	4636395	17
cg08348962	387597	ILDR2	165211017	1
cg08349573	114897	C1QTNF1	74531838	17
cg08369065	2626	GATA4	11600092	8
cg08370996	7026	NR2F2	94675035	15
cg08372326	22927	HABP4	98251917	9
cg08380205	92369	SPSB4	142252381	3
cg08390209	1030	CDKN2B	21995563	9
cg08398233	55450	CAMK2N1	20684228	1
cg08411435	84152	PPP1R1B	35037550	17
cg08416046	8471	IRS4	107866225	X
cg08419026	81796	SLCO5A1	70909621	8
cg08422599	30820	KCNIP1	169863670	5
cg08434234	9162	DGKI	137181713	7
cg08441806	84504	NKX6-2	134449139	10
cg08497766	3601	IL15RA	6059883	10
cg08514736	10309	CCNO	54565125	5
cg08528984	63976	PRDM16	2975078	1
cg08530414	960	CD44	35116976	11
cg08535373	140679	SLC32A1	36786026	20
cg08551857	55824	PAG1	82186659	8
cg08554462	596	BCL2	59137891	18
cg08555612	60675	PROK2	71917330	3
cg08555772	55130	ARMC4	28327713	10
cg08570521	7092	TLL1	167013921	4
cg08572611	51412	ACTL6B	100091850	7
cg08574156	94032	CAMK2N2	185461785	3
cg08575537	2056	EPO	100156562	7
cg08583049	27023	FOXB1	58084107	15
cg08598221	6641	SNTB1	121894110	8
cg08606356	960	CD44	35117147	11
cg08607082	3383	ICAM1	10242924	19
cg08614481	3351	HTR1B	78229969	6
cg08623787	6258	RXRG	163681235	1
cg08623947	3055	HCK	30103825	20
cg08631151	388394	RPRML	42411975	17
cg08633154	84333	PCGF5	92970607	10
cg08635242	1362	CPD	25730207	17
cg08665772	3765	KCNJ9	158318001	1
cg08666623	10610	ST6GALNAC2	72094278	17
cg08697285	23077	MYCBP2	76799014	13
cg08715837	51807	TUBA8	16973609	22
cg08719081	257	ALX3	110415456	1
cg08724563	30062	RAX	55091735	18
cg08725962	285598	ARL10	175725099	5
cg08738269	161882	ZFPM1	87046723	16
cg08747377	1012	CDH13	81218171	16
cg08748415	53405	CLIC5	46091700	6
cg08764758	91607	SLFN11	30724343	17
cg08768421	9615	GDA	73954324	9
cg08799191	79701	C17orf101	77970173	17
cg08806153	3237	HOXD11	176680207	2
cg08817120	22998	LIMCH1	41058077	4
cg08818784	5655	KLK10	56214010	19
cg08828036	57194	ATP10A	23660297	15
cg08831594	23555	TSPAN15	70881012	10
cg08831744	3486	IGFBP3	45927871	7
cg08832227	3736	KCNA1	4890954	12
cg08853659	64084	CLSTN2	141136935	3
cg08876932	401	PHOX2A	71633195	11
cg08878323	1749	DLX5	96490400	7
cg08886154	5078	PAX4	127043912	7
cg08893585	8538	BARX2	128750519	11
cg08896053	54212	SNTG1	50986021	8
cg08896945	797	CALCB	15051644	11
cg08900043	3226	HOXC10	52665163	12
cg08909157	157983	C9orf66	205561	9
cg08914623	60529	ALX4	44284148	11
cg08918749	4023	LPL	19841725	8
cg08923450	23493	HEY2	126111844	6
cg08924430	54790	TET2	106286501	4
cg08929103	1394	CRHR1	41216118	17
cg08952029	25884	CHRDL2	74120548	11
cg08977371	1012	CDH13	81217991	16
cg08986416	23312	DMXL2	49702038	15
cg08993172	60529	ALX4	44283843	11
cg08996521	1154	CISH	50624998	3
cg08996748	85455	DISP2	38438328	15
cg08997253	116443	GRIN3A	103540550	9
cg09009111	84034	EMILIN2	2837309	18
cg09009380	5317	PKP1	199519597	1
cg09015232	57468	SLC12A5	44090522	20
cg09017174	6506	SLC1A2	35397101	11
cg09018824	22998	LIMCH1	41056676	4
cg09038885	147	ADRA1B	159275726	5
cg09068492	796	CALCA	14950234	11
cg09068528	33	ACADL	210798416	2
cg09076012	4856	NOV	120498079	8
cg09085198	147463	ANKRD29	19496343	18
cg09086761	9219	MTA2	62126117	11
cg09089053	79935	CNTD2	45423637	19
cg09099744	1029	CDKN2A	21958372	9
cg09102409	10397	NDRG1	134377916	8
cg09107315	54810	GIPC2	78284076	1
cg09113530	7851	MALL	110231030	2
cg09119967	24141	C20orf103	9442838	20
cg09134003	63973	NEUROG2	113656433	4
cg09137696	4489	MT1A	55229916	16
cg09143663	571	BACH1	29592287	21
cg09146695	51176	LEF1	109308950	4
cg09147222	131034	CPNE4	133236252	3
cg09150117	1749	DLX5	96491803	7
cg09163317	2583	B4GALNT1	56313464	12
cg09169283	2905	GRIN2C	70368047	17
cg09188980	796	CALCA	14949954	11
cg09191327	59335	PRDM12	132529929	9
cg09191626	10418	SPON1	13940562	11
cg09194650	84260	TCHP	108822282	12
cg09197965	7277	TUBA4A	219827423	2
cg09201327	3371	TNC	116920151	9
cg09210315	28231	SLCO4A1	60743500	20
cg09214254	64094	SMOC2	168584304	6
cg09225321	92736	OTOP2	70431873	17
cg09226684	5655	KLK10	56211905	19
cg09243021	835	CASP2	142695141	7
cg09254939	5655	KLK10	56212071	19
cg09260089	84504	NKX6-2	134449850	10
cg09260830	9630	GNA14	79453407	9
cg09261015	80712	ESX1	103386303	X
cg09276363	3752	KCND3	112333011	1
cg09276883	55733	HHAT	208568589	1
cg09290866	3601	IL15RA	6060375	10
cg09298623	54763	ROPN1	125193142	3
cg09306186	463	ZFHX3	71639223	16
cg09306675	2139	EYA2	44957403	20
cg09312149	55521	TRIM36	114544319	5
cg09313705	3212	HOXB2	43977490	17
cg09350274	2676	GFRA3	137638295	5
cg09357097	3217	HOXB7	44043489	17
cg09395732	6538	SLC6A11	10832456	3
cg09412782	84419	C15orf48	43508881	15
cg09413557	6277	S100A6	151775337	1
cg09416313	4145	MATK	3752727	19
cg09427311	23452	ANGPTL2	128925551	9
cg09437522	2778	GNAS	56864597	20
cg09441152	80148	PQLC1	75813281	18
cg09467501	5697	PYY	39438719	17
cg09486567	58495	OVOL2	17986510	20
cg09492887	375611	SLC26A5	102873214	7
cg09498007	200407	CREG2	101370802	2
cg09513026	7478	WNT8A	137447141	5
cg09516965	5729	PTGDR	51804279	14
cg09536738	80303	EFHD1	233206071	2
cg09539438	4915	NTRK2	86473609	9
cg09542111	2897	GRIK1	30233962	21
cg09542745	6425	SFRP5	99521154	10
cg09549827	83715	ESPN	6407203	1
cg09551147	22986	SORCS3	106389947	10
cg09573795	4487	MSX1	4914775	4
cg09580336	476	ATP1A1	116716645	1
cg09587549	29108	PYCARD	31121627	16
cg09588653	6534	SLC6A7	149549469	5
cg09595479	5630	PRPH	47975479	12
cg09614401	146	ADRA1D	4177009	20
cg09616556	81693	AMN	102458409	14
cg09626984	2626	GATA4	11603505	8
cg09628601	4861	NPAS1	52215470	19
cg09634802	7067	THRA	35473118	17
cg09635067	8934	RAB7L1	204010631	1
cg09638834	154064	RAET1L	150388190	6
cg09645888	10873	ME3	86061233	11
cg09656934	163589	TDRD5	177828123	1
cg09657265	10924	SMPDL3A	123152462	6
cg09660171	4010	LMX1B	128415668	9
cg09667226	688	KLF5	72530763	13
cg09674215	7291	TWIST1	19124659	7
cg09678228	84216	TMEM117	42516325	12
cg09688546	2743	GLRB	158216813	4
cg09717545	84634	KISS1R	868707	19
cg09721427	3087	HHEX	94438682	10
cg09721659	7253	TSHR	80491864	14
cg09722397	2905	GRIN2C	70367538	17
cg09730361	4300	MLLT3	20612599	9
cg09736922	7066	THPO	185578670	3
cg09748975	4487	MSX1	4915433	4
cg09750385	2982	GUCY1A3	156807462	4
cg09752703	596	BCL2	59137602	18
cg09761310	2059	EPS8	15833932	12
cg09770154	4601	MXI1	111957793	10
cg09775312	5507	PPP1R3C	93382819	10
cg09786257	5122	PCSK1	95794451	5
cg09793197	54763	ROPN1	125192865	3
cg09819495	6635	SNRPE	202097308	1
cg09829176	5465	PPARA	44924011	22
cg09851465	127795	C1orf87	60312259	1
cg09867835	2740	GLP1R	39124240	6
cg09871315	3199	HOXA2	27109207	7
cg09872233	246	ALOX15	4491674	17
cg09873258	8788	DLK1	100262647	14
cg09874752	6425	SFRP5	99521299	10
cg09879099	9480	ONECUT2	53253208	18
cg09881855	6591	SNAI2	49997171	8
cg09892203	27092	CACNG4	62391602	17
cg09896445	2262	GPC5	90848790	13
cg09898548	140731	ANKRD60	56236484	20
cg09938768	2049	EPHB3	185761787	3
cg09949775	1311	COMP	18763107	19
cg09966445	273	AMPH	38638184	7
cg09967877	91683	SYT12	66547732	11
cg09970593	4985	OPRD1	29012109	1
cg09971646	8788	DLK1	100263898	14
cg09979256	84870	RSPO3	127481797	6
cg09980522	2893	GRIA4	104987012	11
cg09985279	4495	MT1G	55259635	16
cg09990086	6867	TACC1	38763003	8
cg09998591	55539	KCNQ1DN	2847978	11
cg10003443	3170	FOXA2	22515170	20
cg10006582	129880	BBS5	170044087	2
cg10007262	5649	RELN	103418455	7
cg10014293	4496	MT1H	55261334	16
cg10019507	6754	SSTR4	22964315	20
cg10025443	6850	SYK	92604160	9
cg10028071	23412	COMMD3	22644924	10
cg10039928	4147	MATN2	98950036	8
cg10043101	482	ATP1B2	7494865	17
cg10057065	284618	C1orf104	153558851	1
cg10059959	5079	PAX5	37025381	9
cg10064162	3912	LAMB1	107431485	7
cg10065416	4356	MPP3	39266420	17
cg10065825	1009	CDH11	63714551	16
cg10066332	23368	PPP1R13B	103383031	14
cg10069638	4774	NFIA	61321342	1
cg10073723	168667	BMPER	33910738	7
cg10078829	9622	KLK4	56107264	19
cg10089145	6768	ST14	129535313	11
cg10092957	342897	NCCRP1	44378919	19
cg10098541	10954	PDIA5	124268340	3
cg10114327	84109	QRFPR	122521023	4
cg10124201	66037	BOLL	198358997	2
cg10128164	1690	COCH	30414286	14
cg10135717	170691	ADAMTS17	98700170	15
cg10140638	5798	PTPRN	219882451	2
cg10149836	84440	RAB11FIP4	26743438	17
cg10154926	9001	HAP1	37144535	17
cg10167296	83593	RASSF5	204747251	1
cg10169812	952	CD38	15388490	4
cg10179196	9547	CXCL14	134942987	5
cg10187559	57348	TTYH1	59618089	19
cg10194829	8822	FGF17	21956123	8
cg10201668	90527	DUOXA1	43209685	15
cg10210238	1030	CDKN2B	21995995	9
cg10217445	10215	OLIG2	33319654	21
cg10244047	577	BAI3	69402835	6
cg10247252	8811	GALR2	71582763	17
cg10249734	6398	SECTM1	77885368	17
cg10261191	403312	MGC39545	124869954	11
cg10261589	133308	NHEDC2	104217418	4
cg10281002	6910	TBX5	113330782	12
cg10281478	1780	DYNC1I1	95240464	7
cg10287137	5029	P2RY2	72606702	11
cg10293925	273	AMPH	38637510	7
cg10298815	54112	GPR88	100777062	1
cg10300684	2290	FOXG1	28306074	14
cg10313673	148113	CILP2	19510144	19
cg10318258	11035	RIPK3	23879599	14
cg10319505	158158	RASEF	84868071	9
cg10324224	79573	TTC13	229182620	1
cg10326447	4900	NRGN	124115151	11
cg10331779	1501	CTNND2	11957811	5
cg10347418	80818	ZNF436	23566513	1
cg10353870	274	BIN1	127581248	2
cg10362591	6530	SLC6A2	54247366	16
cg10364513	6258	RXRG	163681003	1
cg10392768	59344	ALOXE3	7962553	17
cg10398682	646	BNC1	81743023	15
cg10421561	10541	ANP32B	99784926	9
cg10450322	1031	CDKN2C	51206961	1
cg10453365	51458	RHCG	87840913	15
cg10467022	796	CALCA	14951559	11
cg10484450	161145	TMEM229B	67051905	14
cg10484958	5100	PCDH8	52322128	13
cg10486998	2587	GALR1	73090775	18
cg10493166	5742	PTGS1	124172942	9
cg10493739	55151	TMEM38B	107496802	9
cg10501065	51214	IGF2AS	2121552	11
cg10503138	152330	CNTN4	2117391	3
cg10503232	55539	KCNQ1DN	2848071	11
cg10515956	55283	MCOLN3	85287198	1
cg10520594	30833	NT5C	70638792	17
cg10520887	8633	UNC5C	96689117	4
cg10530281	6926	TBX3	113606437	12
cg10534672	114898	C1QTNF2	159729853	5
cg10539507	4825	NKX6-1	85639806	4
cg10541755	56648	EIF5A2	172108566	3
cg10546523	7869	SEMA3B	50285488	3
cg10553028	152189	CMTM8	32255484	3
cg10556064	55512	SMPD3	67038990	16
cg10588377	5654	HTRA1	124211789	10
cg10593493	3223	HOXC6	52698020	12
cg10605520	11255	HRH3	60229536	20
cg10613381	51733	UPB1	23220330	22
cg10634115	2837	UTS2R	77924032	17
cg10647513	3039	HBA1	167203	16
cg10660256	635	BHMT	78443439	5
cg10685945	84803	AGPAT9	84676846	4
cg10688991	1747	DLX3	45427564	17
cg10693071	55521	TRIM36	114544321	5
cg10694152	6564	SLC15A1	98202507	13
cg10708828	4783	NFIL3	93225519	9
cg10726357	57864	SLC46A2	114693364	9
cg10730174	5396	PRRX1	168900183	1
cg10734665	57194	ATP10A	23658503	15
cg10741760	3362	HTR6	19864611	1
cg10771262	6943	TCF21	134251673	6
cg10775273	1412	CRYBA2	219566171	2
cg10806140	6424	SFRP4	37923079	7
cg10810921	9244	CRLF1	18578641	19
cg10834677	284467	FAM19A3	113064812	1
cg10845200	50632	CALY	135000475	10
cg10866709	2626	GATA4	11598770	8
cg10883303	3209	HOXA13	27205549	7
cg10894102	25932	CLIC4	24945170	1
cg10895543	1029	CDKN2A	21958832	9
cg10906552	3556	IL1RAP	191714783	3
cg10908369	25927	CNRIP1	68400760	2
cg10913563	51337	C8orf55	143805816	8
cg10918202	79870	BAALC	104222349	8
cg10918419	51337	C8orf55	143805264	8
cg10918927	3221	HOXC4	52697460	12
cg10919204	1004	CDH6	31229097	5
cg10935550	7832	BTG2	201541283	1
cg10935723	54207	KCNK10	87863387	14
cg10936763	1026	CDKN1A	36755051	6
cg10957151	3235	HOXD9	176695202	2
cg10966500	84260	TCHP	108822722	12
cg10970409	7433	VIPR1	42518570	3
cg10972353	79966	SCD5	83938919	4
cg10983208	9806	SPOCK2	73518326	10
cg10994430	445815	PALM2-AKAP2	111581901	9
cg11004890	83959	SLC4A11	3166500	20
cg11005826	51214	IGF2AS	2122537	11
cg11008866	846	CASR	123385132	3
cg11016563	7225	TRPC6	100959836	11
cg11017269	22836	RHOBTB3	95092892	5
cg11034861	55336	FBXL8	65751580	16
cg11044263	157378	TMEM65	125454311	8
cg11054936	2706	GJB2	19664170	13
cg11059483	2100	ESR2	63830617	14
cg11064206	23457	ABCB9	122025485	12
cg11065385	283358	B4GALNT3	439059	12
cg11070941	8676	STX11	144513678	6
cg11102794	4004	LMO1	8242163	11
cg11117707	9120	SLC16A6	63800124	17
cg11126134	84935	C13orf33	30378304	13
cg11128808	59285	CACNG6	59187782	19
cg11172196	157378	TMEM65	125453970	8
cg11176095	57211	GPR126	142664208	6
cg11185569	1124	CHN2	29200995	7
cg11191210	245806	VGLL2	117692508	6
cg11195002	7087	ICAM5	10260805	19
cg11195662	158471	PRUNE2	78710540	9
cg11208483	11166	SOX21	94162234	13
cg11220060	10661	KLF1	12858418	19
cg11233384	22977	AKR7A3	19488289	1
cg11241627	222894	FERD3L	19151690	7
cg11248413	4762	NEUROG1	134899557	5
cg11251858	2099	ESR1	152170729	6
cg11255230	596	BCL2	59138788	18
cg11258532	766	CA7	65435374	16
cg11260422	3169	FOXA1	37133863	14
cg11260848	60529	ALX4	44282836	11
cg11262815	8913	CACNA1G	45993702	17
cg11269533	54738	FEV	219558545	2
cg11271605	79689	STEAP4	87774218	7
cg11286122	23187	PHLDB1	117982616	11
cg11298412	25849	PARM1	76077613	4
cg11300809	130367	SGPP2	222996881	2
cg11308840	401498	TMEM215	32773516	9
cg11318251	79870	BAALC	104221764	8
cg11319389	84969	TOX2	41978062	20
cg11320084	6045	RNF2	183280804	1
cg11323198	1006	CDH8	60627307	16
cg11330108	596	BCL2	59137095	18
cg11373429	7087	ICAM5	10261751	19
cg11377136	10343	PKDREJ	45037624	22
cg11378840	3087	HHEX	94439777	10
cg11387131	3762	KCNJ5	128266421	11
cg11389172	6572	SLC18A3	50488305	10
cg11392765	579	NKX3-2	13155771	4
cg11399100	25789	TMEM59L	18583368	19
cg11414151	2180	ACSL1	185984820	4
cg11418559	51042	ZNF593	26360515	1
cg11428724	5081	PAX7	18830219	1
cg11431126	58480	RHOU	226937332	1
cg11438428	256297	PTF1A	23521600	10
cg11438755	159371	TMEM20	95643560	10
cg11459714	5655	KLK10	56212470	19
cg11462533	51440	HPCAL4	39929427	1
cg11465971	170825	GSX2	54661093	4
cg11468462	11247	NXPH4	55896953	12
cg11476211	5581	PRKCE	45732788	2
cg11480873	8934	RAB7L1	204011040	1
cg11483915	30061	SLC40A1	190154325	2
cg11498156	3195	TLX1	102880135	10
cg11500797	1749	DLX5	96490059	7
cg11503011	1879	EBF1	158459307	5
cg11504897	51299	NRN1	5952411	6
cg11510839	4948	OCA2	26018083	15
cg11511443	55885	LMO3	16652673	12
cg11516377	1801	DPH1	1879903	17
cg11525285	338917	VSX2	73776089	14
cg11530960	10655	DMRT2	1042239	9
cg11540692	6492	SIM1	101018793	6
cg11540997	50506	DUOX2	43195110	15
cg11563860	152330	CNTN4	2116937	3
cg11579069	4602	MYB	135544487	6
cg11582100	2571	GAD1	171381453	2
cg11590700	2122	MECOM	170863935	3
cg11611600	57188	ADAMTSL3	82114158	15
cg11612345	64094	SMOC2	168585340	6
cg11634198	4761	NEUROD2	35017684	17
cg11648289	2020	EN2	154942435	7
cg11653271	51728	POLR3K	43723	16
cg11653466	389649	C8orf86	38505392	8
cg11653709	1029	CDKN2A	21958146	9
cg11654620	1890	TYMP	49315905	22
cg11657808	6262	RYR2	235272573	1
cg11668923	8038	ADAM12	128066926	10
cg11673092	219681	ARMC3	23256733	10
cg11692477	30061	SLC40A1	190153722	2
cg11710969	219681	ARMC3	23257179	10
cg11719297	54101	RIPK4	42060152	21
cg11722531	10297	APC2	1400857	19
cg11724134	80352	RNF39	30151706	6
cg11730961	6421	SFPQ	35431320	1
cg11732619	6586	SLIT3	168660654	5
cg11750883	54544	CRCT1	150753574	1
cg11764747	1947	EFNB1	67966941	X
cg11767711	333	APLP1	41050623	19
cg11784785	9152	SLC6A5	20576665	11
cg11797994	60529	ALX4	44287307	11
cg11801011	50944	SHANK1	55912349	19
cg11812218	2693	GHSR	173649614	3
cg11832722	1825	DSC3	26877058	18
cg11835197	339488	TFAP2E	35811101	1
cg11843691	23158	TBC1D9	141897762	4
cg11846956	5655	KLK10	56212194	19
cg11847808	2046	EPHA8	22762198	1
cg11857445	26574	AATF	32380018	17
cg11861730	2113	ETS1	127897893	11
cg11868900	79645	EFCAB1	49810588	8
cg11879188	28	ABO	135139729	9
cg11879514	9120	SLC16A6	63798627	17
cg11896923	5409	PNMT	35078553	17
cg11897314	51334	PRR16	119827731	5
cg11917694	57559	STAMBPL1	90629664	10
cg11930592	4487	MSX1	4912721	4
cg11934695	146	ADRA1D	4178092	20
cg11935147	9659	PDE4DIP	143787188	1
cg11946503	4762	NEUROG1	134898413	5
cg11953334	2906	GRIN2D	53589675	19
cg11960393	4015	LOX	121442071	5
cg11976166	7042	TGFB2	216586713	1
cg11979959	55959	SULF2	45848307	20
cg11981599	2626	GATA4	11603935	8
cg11981631	6833	ABCC8	17454543	11
cg11990309	3354	HTR1E	87704363	6
cg11997899	1749	DLX5	96492119	7
cg12001148	283212	KLHL35	74819463	11
cg12006284	7490	WT1	32406214	11
cg12011267	23368	PPP1R13B	103384336	14
cg12024292	23245	ASTN2	119217800	9
cg12025941	5992	RFX4	105501204	12
cg12029639	4081	MAB21L1	34948993	13
cg12032009	54832	VPS13C	60140226	15
cg12032049	4025	LPO	53669778	17
cg12041387	1749	DLX5	96488107	7
cg12045002	56896	DPYSL5	26923479	2
cg12045676	23373	CRTC1	18655818	19
cg12052765	1103	CHAT	50486969	10
cg12064929	84332	DYDC2	82105427	10
cg12069309	7869	SEMA3B	50287917	3
cg12087643	2674	GFRA1	118023360	10
cg12106945	1305	COL13A1	71231829	10
cg12111714	51761	ATP8A2	24941472	13
cg12118011	6646	SOAT1	177529918	1
cg12118465	80303	EFHD1	233205893	2
cg12127282	3233	HOXD4	176722931	2
cg12128017	284656	EPHA10	38003356	1
cg12128839	3202	HOXA5	27149961	7
cg12145907	56098	PCDHGC4	140845018	5
cg12146151	3691	ITGB4	71228540	17
cg12153542	28954	REM1	29526790	20
cg12163132	6909	TBX2	56830699	17
cg12187213	56999	ADAMTS9	64648781	3
cg12188560	1271	CNTFR	34581192	9
cg12220493	7080	NKX2-1	36059895	14
cg12228707	133	ADM	10283165	11
cg12229387	2520	GAST	37120854	17
cg12249575	7080	NKX2-1	36058556	14
cg12265829	196883	ADCY4	23873862	14
cg12276904	8971	H1FX	130517867	3
cg12277666	163589	TDRD5	177827493	1
cg12280407	115207	KCTD12	76358323	13
cg12288726	381	ARF5	127015093	7
cg12289045	84258	SYT3	55833173	19
cg12292686	196743	PAOX	135042092	10
cg12317456	4313	MMP2	54070369	16
cg12320306	133	ADM	10283499	11
cg12322132	51214	IGF2AS	2122232	11
cg12331389	5950	RBP4	95350726	10
cg12336540	92241	RCSD1	165865617	1
cg12359315	54716	SLC6A20	45812462	3
cg12360736	4154	MBNL1	153468559	3
cg12370791	3219	HOXB9	44058649	17
cg12374431	25806	VAX2	70980461	2
cg12374721	84366	PRAC	44154639	17
cg12382941	94121	SYTL4	99873203	X
cg12403575	8717	TRADD	65752444	16
cg12420104	58524	DMRT3	967109	9
cg12422683	9645	MICAL2	12089187	11
cg12434779	395	ARHGAP6	11594025	X
cg12435758	55203	LGI2	24641239	4
cg12439899	7020	TFAP2A	10523218	6
cg12448933	326624	RAB37	70178973	17
cg12460541	3706	ITPKA	39572852	15
cg12467191	1445	CSK	72861121	15
cg12508214	114907	FBXO32	124622781	8
cg12513481	8631	SKAP1	43862829	17
cg12515638	6424	SFRP4	37922543	7
cg12531542	80168	MOGAT2	75106707	11
cg12535715	203100	HTRA4	38950850	8
cg12539975	59335	PRDM12	132529404	9
cg12555907	4155	MBP	72974410	18
cg12559031	1748	DLX4	45401364	17
cg12564962	53820	DSCR6	37299808	21
cg12571423	8900	CCNA1	35904748	13
cg12572278	220323	OAF	119586469	11
cg12578166	3784	KCNQ1	2423485	11
cg12588301	54544	CRCT1	150753959	1
cg12610070	23555	TSPAN15	70881768	10
cg12614105	4852	NPY	24290960	7
cg12616277	83850	ESYT3	139636453	3
cg12621514	22943	DKK1	53743053	10
cg12622986	56751	BARHL1	134447994	9
cg12627583	316	AOX1	201158976	2
cg12629325	56135	PCDHAC1	140286642	5
cg12645220	57144	PAK7	9767272	20
cg12657853	3298	HSF2	122762628	6
cg12681402	22895	RPH3A	111714372	12
cg12685753	83659	TEKT1	6676263	17
cg12686016	3198	HOXA1	27102002	7
cg12699371	2587	GALR1	73090412	18
cg12716838	8706	B3GALNT1	162305949	3
cg12724357	91683	SYT12	66546861	11
cg12739034	5733	PTGER3	71286214	1
cg12741420	3662	IRF4	337131	6
cg12748258	55806	HR	22044118	8
cg12757684	5325	PLAGL1	144371178	6
cg12758687	1813	DRD2	112851537	11
cg12762680	5698	PSMB9	32930324	6
cg12781568	7490	WT1	32408614	11
cg12785689	3692	EIF6	33335822	20
cg12788467	6928	HNF1B	33179448	17
cg12799895	4885	NPTX2	98084588	7
cg12808992	80328	ULBP2	150305047	6
cg12815916	26469	PTPN18	130830902	2
cg12827555	338917	VSX2	73775784	14
cg12833720	602	BCL3	49943391	19
cg12839593	6495	SIX1	60185980	14
cg12840719	1029	CDKN2A	21958233	9
cg12848131	688	KLF5	72531313	13
cg12858460	8320	EOMES	27738741	3
cg12865837	6492	SIM1	101018247	6
cg12872238	7224	TRPC5	111213748	X
cg12883767	65012	SLC26A10	56299376	12
cg12893143	90249	UNC5A	176170602	5
cg12894984	5409	PNMT	35077157	17
cg12902039	4948	OCA2	26018007	15
cg12910797	3213	HOXB3	44006721	17
cg12927153	5742	PTGS1	124173139	9
cg12936747	5950	RBP4	95351376	10
cg12949975	151449	GDF7	20730833	2
cg12970008	114879	OSBPL5	3142671	11
cg12970724	9244	CRLF1	18579675	19
cg12975220	4211	MEIS1	66516089	2
cg12991365	55349	CHDH	53855893	3
cg12995941	3645	INSRR	155096001	1
cg13002939	5156	PDGFRA	54789256	4
cg13017345	4601	MXI1	111956019	10
cg13021384	11001	SLC27A2	48262046	15
cg13031432	65009	NDRG4	57055268	16
cg13033853	84929	FIBCD1	132804220	9
cg13035743	80863	PRRT1	32227663	6
cg13043509	55340	GIMAP5	150065385	7
cg13047892	4223	MEOX2	15693174	7
cg13055278	3398	ID2	8739739	2
cg13060997	8900	CCNA1	35904611	13
cg13066963	83715	ESPN	6407904	1
cg13067215	51673	TPPP3	65984786	16
cg13081704	55539	KCNQ1DN	2847033	11
cg13084429	340706	VWA2	115989011	10
cg13117105	54852	PAQR5	67378411	15
cg13121699	91752	ZNF804A	185170642	2
cg13152535	6320	CLEC11A	55918369	19
cg13163729	6496	SIX3	45022951	2
cg13168820	11122	PTPRT	41251770	20
cg13170032	3142	HLX	219118766	1
cg13185177	2814	GP5	195601174	3
cg13185308	6833	ABCC8	17455395	11
cg13191049	23336	SYNM	97463186	15
cg13191808	255738	PCSK9	55277915	1
cg13202751	6531	SLC6A3	1499443	5
cg13206017	6750	SST	188870919	3
cg13226172	1271	CNTFR	34579381	9
cg13243219	2122	MECOM	170864216	3
cg13250711	406	ARNTL	13255251	11
cg13255096	4217	MAP3K5	137154632	6
cg13262687	5458	POU4F2	147779029	4
cg13264741	2904	GRIN2B	14024693	12
cg13265789	8633	UNC5C	96689607	4
cg13266631	4747	NEFL	24870923	8
cg13274713	6909	TBX2	56832068	17
cg13297960	4685	NCAM2	21292108	21
cg13301003	7490	WT1	32405830	11
cg13302823	83482	SCRT1	145530600	8
cg13320626	7903	ST8SIA4	100266554	5
cg13320683	9886	RHOBTB1	62431825	10
cg13335112	145447	ABHD12B	50408966	14
cg13337662	479	ATP12A	24153297	13
cg13337865	83659	TEKT1	6675715	17
cg13343486	5655	KLK10	56212345	19
cg13344740	1749	DLX5	96492068	7
cg13346411	887	CCKBR	6237088	11
cg13351161	51435	SCARA3	27546840	8
cg13351583	53358	SHC3	90983468	9
cg13352495	10309	CCNO	54565608	5
cg13359415	55203	LGI2	24641662	4
cg13365761	6340	SCNN1G	23101657	16
cg13378388	7424	VEGFC	177950807	4
cg13379871	648	BMI1	22650513	10
cg13384396	111	ADCY5	124650367	3
cg13398291	6422	SFRP1	41285326	8
cg13401831	51807	TUBA8	16973307	22
cg13412615	50801	KCNK4	63814383	11
cg13423394	57406	ABHD6	58198100	3
cg13425637	5583	PRKCH	60858081	14
cg13434842	2626	GATA4	11605305	8
cg13435381	8549	LGR5	70119284	12
cg13436799	4036	LRP2	169927243	2
cg13449778	148753	FAM163A	177978921	1
cg13460409	53820	DSCR6	37301440	21
cg13462129	1749	DLX5	96489217	7
cg13479669	1029	CDKN2A	21984108	9
cg13481359	1961	EGR4	73373551	2
cg13486556	29767	TMOD2	49831831	15
cg13488201	8038	ADAM12	128067313	10
cg13490971	80762	NDFIP1	141468305	5
cg13496736	5017	OVOL1	65310779	11
cg13496838	5077	PAX3	222872991	2
cg13501117	49856	WDR8	3556437	1
cg13501507	23312	DMXL2	49702705	15
cg13514129	23499	MACF1	39320114	1
cg13523557	107	ADCY1	45580250	7
cg13526007	145581	LRFN5	41146460	14
cg13539030	10123	ARL4C	235070707	2
cg13562542	2850	GPR27	71886029	3
cg13565157	5153	PDE1B	53229276	12
cg13565215	57453	DSCAML1	117173546	11
cg13588354	4159	MC3R	54256710	20
cg13589108	57795	FAM5B	175407303	1
cg13591701	54757	FAM20A	64108602	17
cg13603171	26002	MOXD1	132764857	6
cg13614181	28984	C13orf15	40929103	13
cg13619915	22865	SLITRK3	166397131	3
cg13640200	347902	AMIGO2	45760469	12
cg13641903	7490	WT1	32409184	11
cg13643585	3219	HOXB9	44059003	17
cg13645078	23612	PHLDA3	199705270	1
cg13663218	29953	TRHDE	70953243	12
cg13668397	3978	LIG1	53365767	19
cg13670595	30850	CDR2L	70495412	17
cg13673514	57596	BEGAIN	100105571	14
cg13685294	2912	GRM2	51718358	3
cg13686115	84457	PHYHIPL	60606632	10
cg13692433	4684	NCAM1	112337369	11
cg13694867	6493	SIM2	36993970	21
cg13700897	340419	RSPO2	109165240	8
cg13701273	2044	EPHA5	66218375	4
cg13707395	170689	ADAMTS15	129823526	11
cg13722123	2911	GRM1	146392039	6
cg13724813	80176	SPSB1	9275901	1
cg13726463	1339	COX6A2	31347182	16
cg13749822	64399	HHIP	145786113	4
cg13755070	2313	FLI1	128068924	11
cg13756879	3481	IGF2	2118049	11
cg13759328	1012	CDH13	81219022	16
cg13765303	91653	BOC	114414080	3
cg13765621	912	CD1D	156415852	1
cg13791131	51214	IGF2AS	2118468	11
cg13797282	29775	CARD10	36244805	22
cg13806135	27253	PCDH17	57103046	13
cg13807496	60529	ALX4	44289116	11
cg13813391	146225	CMTM2	65170908	16
cg13817266	3310	HSPA6	159761026	1
cg13818573	10882	C1QL1	40400898	17
cg13828839	53826	FXYD6	117252376	11
cg13836770	7133	TNFRSF1B	12149500	1
cg13843613	57795	FAM5B	175406749	1
cg13870866	57057	TBX20	35259655	7
cg13878010	111	ADCY5	124649966	3
cg13878456	22806	IKZF3	35273870	17
cg13882267	3680	ITGA9	37468207	3
cg13912117	114	ADCY8	132123737	8
cg13915726	1852	DUSP9	152561503	X
cg13929328	399823	FOXI2	129425888	10
cg13948987	3062	HCRTR2	55147218	6
cg13958614	2297	FOXD1	72779952	5
cg13958676	203190	LGI3	22070597	8
cg13959611	54832	VPS13C	60139842	15
cg13974531	260434	PYDC1	31135945	16
cg13975625	4889	NPY5R	164484246	4
cg13983578	1846	DUSP4	29264072	8
cg13984351	648	BMI1	22649909	10
cg13996731	4306	NR3C2	149582972	4
cg14008883	6572	SLC18A3	50488917	10
cg14013604	5771	PTPN2	12874564	18
cg14019317	5629	PROX1	212227929	1
cg14030083	30850	CDR2L	70495217	17
cg14046986	92241	RCSD1	165865995	1
cg14047667	2162	F13A1	6265888	6
cg14056644	5308	PITX2	111778554	4
cg14060828	113091	PTH2	54618088	19
cg14061619	23677	SH3BP4	235524857	2
cg14070647	340419	RSPO2	109164440	8
cg14079785	6440	SFTPC	22074841	8
cg14088161	51412	ACTL6B	100092979	7
cg14094960	1956	EGFR	55054384	7
cg14106085	2306	FOXD2	47674856	1
cg14127958	55198	APPL2	104154189	12
cg14133708	84034	EMILIN2	2836834	18
cg14134005	2626	GATA4	11600451	8
cg14144305	60529	ALX4	44282536	11
cg14161241	5325	PLAGL1	144371602	6
cg14165663	8811	GALR2	71581864	17
cg14167596	4487	MSX1	4913811	4
cg14174099	6547	SLC8A3	69725615	14
cg14184817	90332	EXOC3L2	50429323	19
cg14187678	10716	TBR1	161980933	2
cg14188232	22801	ITGA11	66511119	15
cg14191360	4233	MET	116099009	7
cg14197923	2250	FGF5	81406930	4
cg14203179	2778	GNAS	56864058	20
cg14218343	7580	ZNF32	43464647	10
cg14221171	6863	TAC1	97199695	7
cg14223995	7350	UCP1	141709249	4
cg14225485	151354	FAM84A	14690019	2
cg14228238	2122	MECOM	170346817	3
cg14246617	4286	MITF	69871530	3
cg14252569	51339	DACT1	58174069	14
cg14271400	2048	EPHB2	22909567	1
cg14285013	4603	MYBL1	67688824	8
cg14304761	6850	SYK	92603970	9
cg14310034	652	BMP4	53493183	14
cg14312526	668	FOXL2	140147981	3
cg14313310	23127	GLT25D2	182273439	1
cg14319409	2741	GLRA1	151284602	5
cg14324200	148398	SAMD11	851180	1
cg14331163	6096	RORB	76301483	9
cg14348532	796	CALCA	14950138	11
cg14371590	65012	SLC26A10	56300182	12
cg14374842	79913	ACTR5	36809911	20
cg14383135	4862	NPAS2	100803355	2
cg14384532	4916	NTRK3	86601628	15
cg14399060	3233	HOXD4	176723316	2
cg14400118	4313	MMP2	54070692	16
cg14400631	5682	PSMA1	14623088	11
cg14402472	3134	HLA-F	29799144	6
cg14409941	9509	ADAMTS2	178704387	5
cg14423778	4154	MBNL1	153468123	3
cg14425294	3000	GUCY2D	7846361	17
cg14426525	10924	SMPDL3A	123152297	6
cg14436761	10266	RAMP2	38166489	17
cg14445076	50846	DHH	47774976	12
cg14455307	596	BCL2	59138409	18
cg14456683	7545	ZIC1	148609700	3
cg14458834	3214	HOXB4	44010393	17
cg14472601	92304	SCGB3A1	179951718	5
cg14473145	161198	CLEC14A	37795407	14
cg14473924	23024	PDZRN3	73756860	3
cg14498423	64084	CLSTN2	141136018	3
cg14501253	57604	C8orf79	12853385	8
cg14545899	54855	FAM46C	117950542	1
cg14546153	164284	APCDD1L	56523721	20
cg14558138	27063	ANKRD1	92670490	10
cg14563260	1902	LPAR1	112841141	9
cg14564494	874	CBR3	36428781	21
cg14572111	9066	SYT7	61105477	11
cg14578030	2249	FGF4	69300564	11
cg14580567	64399	HHIP	145786721	4
cg14580982	245973	ATP6V1C2	10778815	2
cg14586939	4887	NPY2R	156349656	4
cg14590817	105	ADARB2	1769730	10
cg14597908	2778	GNAS	56848355	20
cg14601284	57125	PLXDC1	34561804	17
cg14605021	26281	FGF20	16904125	8
cg14611174	4990	SIX6	60045590	14
cg14613832	1592	CYP26A1	94823605	10
cg14614211	283078	MKX	28074253	10
cg14614901	401498	TMEM215	32773463	9
cg14615807	7809	BSND	55236761	1
cg14617642	55506	H2AFY2	71482636	10
cg14623518	10458	BAIAP2	76623709	17
cg14646244	5172	SLC26A4	107087523	7
cg14654731	132332	TMEM155	122904595	4
cg14654926	2255	FGF10	44424445	5
cg14659404	460	ASTN1	175400642	1
cg14671488	7525	YES1	801809	18
cg14672994	80221	ACSF2	45858056	17
cg14679587	27165	GLS2	55168591	12
cg14681055	5309	PITX3	103991251	10
cg14681629	153684	LOC153684	43077565	5
cg14706739	2039	EPB49	21972301	8
cg14708847	5063	PAK3	110225969	X
cg14717170	22865	SLITRK3	166397165	3
cg14723032	83394	PITPNM3	6401296	17
cg14724613	2913	GRM3	86111365	7
cg14736210	3745	KCNB1	47532049	20
cg14753432	60529	ALX4	44281409	11
cg14785479	91179	SCARF2	19122535	22
cg14789259	151354	FAM84A	14690908	2
cg14795305	6604	SMARCD3	150605386	7
cg14795968	33	ACADL	210798060	2
cg14809191	94234	FOXQ1	1256825	6
cg14817143	7274	TTPA	64161332	8
cg14823162	5454	POU3F2	99388349	6
cg14826456	153	ADRB1	115794085	10
cg14831838	8941	CDK5R2	219532552	2
cg14844130	7441	VPREB1	20928937	22
cg14859460	2916	GRM6	178354850	5
cg14871138	4923	NTSR1	60811330	20
cg14883392	429	ASCL1	101875647	12
cg14884741	81706	PPP1R14C	150506337	6
cg14893163	27253	PCDH17	57104037	13
cg14894144	3909	LAMA3	19524552	18
cg14896516	1395	CRHR2	30688886	7
cg14900471	2626	GATA4	11599029	8
cg14911395	7869	SEMA3B	50286217	3
cg14912575	56936	C14orf162	69107989	14
cg14920846	89796	NAV1	199884832	1
cg14932684	10138	YAF2	40918268	12
cg14958018	157848	NKX6-3	41624199	8
cg14958635	4762	NEUROG1	134898876	5
cg14974772	10516	FBLN5	91484178	14
cg14991487	3235	HOXD9	176695650	2
cg14992108	6641	SNTB1	121894651	8
cg14998713	2113	ETS1	127897118	11
cg15001381	8312	AXIN1	343315	16
cg15014549	55244	SLC47A1	19377595	17
cg15052901	123041	SLC24A4	91858355	14
cg15068733	2256	FGF11	7283570	17
cg15077070	8808	IL1RL2	102169722	2
cg15087147	64101	LRRC4	127459405	7
cg15089387	85480	TSLP	110434560	5
cg15096123	9622	KLK4	56105749	19
cg15105703	90527	DUOXA1	43209152	15
cg15107670	7490	WT1	32413335	11
cg15120497	7200	TRH	131175589	3
cg15120942	5333	PLCD1	38046582	3
cg15121304	3535	IGL@	20710100	22
cg15134628	6300	MAPK12	49041776	22
cg15134649	4493	MT1E	55216837	16
cg15156078	5923	RASGRF1	77170468	15
cg15160445	2778	GNAS	56860144	20
cg15164958	222008	VSTM2A	54577081	7
cg15183083	3739	KCNA4	29994886	11
cg15195276	1902	LPAR1	112839757	9
cg15201877	5733	PTGER3	71285561	1
cg15202954	259232	NALCN	100866997	13
cg15210999	84062	DTNBP1	15771517	6
cg15236866	1745	DLX1	172657071	2
cg15238224	11074	TRIM31	30189387	6
cg15247144	29108	PYCARD	31121231	16
cg15250797	6344	SCTR	119997996	2
cg15261665	4057	LTF	46481378	3
cg15279364	222865	TMEM130	98304899	7
cg15284635	6538	SLC6A11	10833504	3
cg15297650	81615	TMEM163	135193526	2
cg15299721	133308	NHEDC2	104216959	4
cg15302379	81621	KAZALD1	102811838	10
cg15309006	63928	CHP2	23673617	16
cg15337897	2248	FGF3	69343337	11
cg15343119	2587	GALR1	73090773	18
cg15352315	9936	CD302	160363282	2
cg15364537	148808	MFSD4	203804933	1
cg15376097	10205	MPZL2	117640480	11
cg15377518	9839	ZEB2	144994583	2
cg15396367	91373	UAP1L1	139092600	9
cg15403517	6716	SRD5A2	31659779	2
cg15414833	154661	RUNDC3B	87095703	7
cg15415545	6818	SULT1A3	30113547	16
cg15416233	5076	PAX2	102495256	10
cg15425280	2891	GRIA2	158360942	4
cg15430659	26507	CNNM1	101080548	10
cg15435730	83741	TFAP2D	50788181	6
cg15439862	1825	DSC3	26876591	18
cg15446391	7490	WT1	32408946	11
cg15452204	1044	CDX1	149526664	5
cg15461516	8534	CHST1	45642945	11
cg15488251	4629	MYH11	15858725	16
cg15491567	8291	DYSF	71533183	2
cg15501381	58157	NGB	76807553	14
cg15507817	7477	WNT7B	44751247	22
cg15520279	3234	HOXD8	176703334	2
cg15522957	60529	ALX4	44281501	11
cg15523238	57194	ATP10A	23659889	15
cg15534366	1002	CDH4	59259602	20
cg15536490	7022	TFAP2C	54637256	20
cg15539420	3218	HOXB8	44047247	17
cg15540820	8320	EOMES	27740287	3
cg15565872	5806	PTX3	158637896	3
cg15568167	140700	SAMD10	62080974	20
cg15576195	10553	HTATIP2	20342137	11
cg15576233	23462	HEY1	80842487	8
cg15585987	54212	SNTG1	50987302	8
cg15591678	22891	ZNF365	63804161	10
cg15604467	5457	POU4F1	78075926	13
cg15607672	5015	OTX2	56346980	14
cg15626350	2099	ESR1	152171900	6
cg15628498	3175	ONECUT1	50870194	15
cg15639045	162515	SLC16A11	6887924	17
cg15647515	7472	WNT2	116751038	7
cg15649452	84913	ATOH8	85834517	2
cg15674997	2916	GRM6	178353920	5
cg15696627	4487	MSX1	4912084	4
cg15700739	3222	HOXC5	52713967	12
cg15717808	56479	KCNQ5	73388373	6
cg15726245	2835	GPR12	26231506	13
cg15729869	56751	BARHL1	134447660	9
cg15731815	388591	RNF207	6191847	1
cg15736165	646	BNC1	81742736	15
cg15736338	338811	FAM19A2	60872692	12
cg15739437	85480	TSLP	110435437	5
cg15739944	22927	HABP4	98252481	9
cg15740366	3614	IMPDH1	127837104	7
cg15748507	2834	PRLHR	120344617	10
cg15749322	338699	ANKRD42	82582847	11
cg15749748	140628	GATA5	60483955	20
cg15755084	4487	MSX1	4912584	4
cg15757271	7474	WNT5A	55496829	3
cg15760840	3207	HOXA11	27191747	7
cg15760943	2119	ETV5	187310096	3
cg15774153	9965	FGF19	69227954	11
cg15774495	2887	GRB10	50829043	7
cg15779716	64866	CDCP1	45163212	3
cg15781838	55679	LIMS2	128139187	2
cg15784332	1311	COMP	18763172	19
cg15784615	4055	LTBR	6364028	12
cg15786837	10481	HOXB13	44161934	17
cg15798455	60675	PROK2	71916597	3
cg15800421	2826	CCR10	38088269	17
cg15802898	2304	FOXE1	99655022	9
cg15804973	4217	MAP3K5	137156206	6
cg15817236	60529	ALX4	44287938	11
cg15822346	117247	SLC16A10	111515454	6
cg15824056	8871	SYNJ2	158322249	6
cg15835232	3131	HLF	50698074	17
cg15837252	2928	GSC2	17518822	22
cg15839448	6422	SFRP1	41285687	8
cg15843823	246	ALOX15	4491713	17
cg15852891	23440	OTP	76970702	5
cg15868151	10257	ABCC4	94751506	13
cg15868302	2306	FOXD2	47672914	1
cg15878317	349565	NMNAT3	140879472	3
cg15879316	9620	CELSR1	45312753	22
cg15890111	18	ABAT	8676201	16
cg15898840	3486	IGFBP3	45927359	7
cg15901783	115207	KCTD12	76359427	13
cg15918284	2555	GABRA2	46087414	4
cg15919045	4783	NFIL3	93226703	9
cg15923513	9936	CD302	160362414	2
cg15925792	4599	MX1	41720001	21
cg15928398	6480	ST6GAL1	188130644	3
cg15945769	55733	HHAT	208569415	1
cg15948326	219833	C11orf45	128280901	11
cg15949277	80149	ZC3H12A	37712311	1
cg15965055	387597	ILDR2	165211781	1
cg15973234	57214	KIAA1199	78859207	15
cg15988232	10675	CSPG5	47596131	3
cg15988792	84532	ACSS1	24987314	20
cg15989091	84695	LOXL3	74633680	2
cg15994159	10743	RAI1	17525230	17
cg16028753	127435	PODN	53300023	1
cg16041660	144165	PRICKLE1	41269627	12
[truncated: 1,466 more rows]
