# Supplementary material for: The Dynamics and Prognostic Potential of DNA Methylation Changes at Stem Cell Gene Loci in Women's Cancer
Source: PLoS Genet. 2012 Feb 9;8(2):e1002517. doi: 10.1371/journal.pgen.1002517 (PMC3276553; doi:10.1371/journal.pgen.1002517)
Supplement: Table S3 — Summary tables of the uni- and multivariate Cox regression model analysis of the PCGTs and MESCs Epigenetic Instability Index (EpI) in endometrial, breast, ovarian, and cervical cancers. Univariate (UV) and multivariate (MV) Cox regression results for the PCGTs and MESCs EpI in endometrial, breast, ovarian and cervical cancer overall survival (OS) and relapse free survival (REL) with number of samples (n), Hazard ratio (HR), 95% confident interval, and P-value (P). (XLS) [file pgen.1002517.s013.xls]

## Sheet: Endo CA
UV-REL	HR	P	n
0->12 (PCGT)	0.90 (0.53-1.53)	0.698	59
1->0 (MESC)	1.32 (0.87-2.00)	0.187	59
2->01 (MESC)	1.61 (1.05-2.46)	0.029	59
UV-OS	HR	P	n
0->12 (PCGT)	0.80 (0.48-1.33)	0.385	64
1->0 (MESC)	1.09 (0.71-1.68)	0.685	64
2->01 (MESC)	1.96 (1.30-2.96)	0.001	64
MV-REL (adjusted for Age, Stage, and Grade)	HR	P	n
0->12 (PCGT)	0.77 (0.41-1.42)	0.397	58
1->0 (MESC)	1.04 (0.61-1.77)	0.897	58
2->01 (MESC)	1.54 (0.82-2.88)	0.181	58
MV-OS (adjusted for Age, Stage, and Grade)	HR	P	n
0->12 (PCGT)	0.90 (0.53-1.54)	0.71	63
1->0 (MESC)	0.80 (0.45-1.40)	0.43	63
2->01 (MESC)	2.18 (1.24-3.83)	0.007	63

## Sheet: Ovarian CA
UV-REL	HR	P	n
0->12 (PCGT)	1.08 (0.85-1.35)	0.536	177
1->0 (MESC)	1.08 (0.87-1.34)	0.498	177
2->01 (MESC)	1.11 (0.88-1.40)	0.377	177
UV-OS	HR	P	n
0->12 (PCGT)	1.34 (1.13-1.59)	0.0007	177
1->0 (MESC)	1.26 (1.04-1.51)	0.016	177
2->01 (MESC)	1.27 (1.05-1.54)	0.015	177
MV-REL (adjusted for ResidTum, Age, Stage, and Grade)	HR	P	n
0->12 (PCGT)	1.23 (0.94-1.62)	0.138	161
1->0 (MESC)	1.20 (0.90-1.61)	0.217	161
2->01 (MESC)	1.24 (0.91-1.70)	0.175	161
MV-OS (adjusted for ResidTum, Age, Stage, and Grade)	HR	P	n
0->12 (PCGT)	1.54 (1.24-1.92)	9e-05	161
1->0 (MESC)	1.37 (1.06-1.76)	0.015	161
2->01 (MESC)	1.40 (1.09-1.79)	0.008	161

## Sheet: Cervical CA
UV-REL	HR	P	n
0->12 (PCGT)	0.75 (0.48-1.19)	0.222	48
1->0 (MESC)	1.51 (0.99-2.28)	0.051	48
2->01 (MESC)	1.42 (0.95-2.14)	0.086	48
UV-OS	HR	P	n
0->12 (PCGT)	0.86 (0.55-1.34)	0.499	48
1->0 (MESC)	1.01 (0.64-1.59)	0.969	48
2->01 (MESC)	1.00 (0.67-1.49)	0.995	48
MV-REL (adjusted for Stage and Surgery)	HR	P	n
0->12 (PCGT)	0.96 (0.59-1.56)	0.878	47
1->0 (MESC)	1.55 (0.97-2.48)	0.065	47
2->01 (MESC)	1.47 (0.95-2.28)	0.085	47
MV-OS (adjusted for Stage and Surgery)	HR	P	n
0->12 (PCGT)	1.06 (0.66-1.70)	0.811	47
1->0 (MESC)	0.90 (0.54-1.51)	0.692	47
2->01 (MESC)	0.95 (0.63-1.45)	0.828	47

## Sheet: Breast CA
UV-REL	HR	P	n
0->12 (PCGT)	0.89 (0.64-1.25)	0.513	113
1->0 (MESC)	1.11 (0.82-1.50)	0.494	113
2->01 (MESC)	1.31 (0.97-1.77)	0.08	113
UV-OS	HR	P	n
0->12 (PCGT)	0.99 (0.76-1.29)	0.949	113
1->0 (MESC)	1.32 (1.06-1.64)	0.013	113
2->01 (MESC)	1.53 (1.24-1.89)	5e-05	113
MV-REL (adjusted for LN, Age, and Stage)	HR	P	n
0->12 (PCGT)	0.77 (0.52-1.14)	0.196	107
1->0 (MESC)	1.21 (0.84-1.75)	0.294	107
2->01 (MESC)	1.29 (0.87-1.91)	0.204	107
MV-OS (adjusted for LN, PR, Chemo, and Histology)	HR	P	n
0->12 (PCGT)	0.93 (0.70-1.25)	0.645	107
1->0 (MESC)	1.40 (1.11-1.77)	0.004	107
2->01 (MESC)	1.51 (1.20-1.89)	0.0005	107
