# Supplementary material for: The Dynamics and Prognostic Potential of DNA Methylation Changes at Stem Cell Gene Loci in Women's Cancer
Source: PLoS Genet. 2012 Feb 9;8(2):e1002517. doi: 10.1371/journal.pgen.1002517 (PMC3276553; doi:10.1371/journal.pgen.1002517)
Supplement: Table S4 — PCGT and MESC enrichment analysis amongst hypermethylated and hypomethylated cancer prognostic CpGs. Enrichment analysis (Fisher's exact tests odds ratios (OR), 95% confidence intervals (CI) and P-values (P)) of PCGTs (colon-PMD and nonPMD) and MESCs (colon-PMD and nonPMD) among the top 500 hypermethylated and hypomethylated cancer (cervical, breast, endometrial, and ovarian cancers respectively) prognostic CpGs. (XLS) [file pgen.1002517.s014.xls]

## Sheet: Sheet1
Cervix CA	hyperM			hypoM
Fisher's Test	OR	95%CI	P	OR	95%CI	P
PCGT	1.01	(0.78-1.29)	0.95	1.73	(1.40-2.13)	7.27e-07
PMD-PCGT	0.8	(0.51-1.21)	0.34	1.86	(1.36-2.49)	8.27e-05
nonPMD-PCGT	1.15	(0.85-1.54)	0.35	1.51	(1.15-1.96)	0.003
MESC	1	(0.81-1.22)	1	2	(1.67-2.37)	1.92e-14
PMD-MESC	0.66	(0.40-1.02)	0.06	2.29	(1.73-2.98)	1.98e-08
nonPMD-MESC	1.13	(0.91-1.40)	0.26	1.69	(1.38-2.05)	3.03e-07
Breast CA	hyperM			hypoM
Fisher's Test	OR	95%CI	P	OR	95%CI	P
PCGT	0.56	(0.40-0.76)	8.13e-05	1.17	(0.92-1.48)	0.19
PMD-PCGT	0.29	(0.13-0.55)	9.54e-06	1.24	(0.85-1.74)	0.22
nonPMD-PCGT	0.77	(0.53-1.08)	0.14	1.1	(0.81-1.48)	0.48
MESC	0.26	(0.19-0.36)	3.45e-23	1.44	(1.20-1.73)	0.000108
PMD-MESC	0.31	(0.15-0.57)	1.42e-05	1.43	(1.02-1.96)	0.031
nonPMD-MESC	0.28	(0.19-0.41)	5.55e-16	1.34	(1.08-1.64)	0.00555
Endo CA	hyperM			hypoM
Fisher's Test	OR	95%CI	P	OR	95%CI	P
PCGT	0.84	(0.64-1.09)	0.21	2.47	(2.03-2.98)	1.51e-18
PMD-PCGT	0.45	(0.25-0.77)	0.00157	4.56	(3.64-5.67)	8.2e-33
nonPMD-PCGT	1.13	(0.83-1.51)	0.39	0.98	(0.71-1.34)	1
MESC	2.17	(1.82-2.57)	5.35e-18	1.5	(1.25-1.80)	1.49e-05
PMD-MESC	1.18	(0.81-1.66)	0.35	2.33	(1.77-3.03)	1.08e-08
nonPMD-MESC	2.18	(1.81-2.62)	9.35e-16	1.11	(0.88-1.37)	0.37
Ovarian CA	hyperM			hypoM
Fisher's Test	OR	95%CI	P	OR	95%CI	P
PCGT	1.92	(1.56-2.35)	1.54e-09	0.37	(0.25-0.54)	1.11e-09
PMD-PCGT	2.81	(2.16-3.61)	4.65e-13	0.26	(0.11-0.51)	3.45e-06
nonPMD-PCGT	1.2	(0.89-1.60)	0.21	0.48	(0.30-0.72)	0.000173
MESC	0.11	(0.07-0.18)	2.28e-40	5.13	(4.34-6.07)	8.57e-83
PMD-MESC	0.15	(0.05-0.36)	6.95e-09	2.13	(1.59-2.79)	5.18e-07
nonPMD-MESC	0.11	(0.05-0.19)	9.5e-30	4.39	(3.71-5.19)	1.24e-61
Endo metastatic CA	hyperM			hypoM
Fisher's Test	OR	95%CI	P	OR	95%CI	P
PCGT	1.1	(0.86-1.40)	0.42	0.77	(0.58-1.01)	0.06
PMD-PCGT	1.12	(0.76-1.61)	0.5	0.98	(0.65-1.43)	1
nonPMD-PCGT	1.08	(0.79-1.45)	0.59	0.65	(0.44-0.94)	0.02
MESC	0.83	(0.67-1.03)	0.09	4.56	(3.86-5.38)	3.77e-71
PMD-MESC	0.53	(0.31-0.86)	0.01	4.23	(3.37-5.26)	8.45e-30
nonPMD-MESC	0.98	(0.77-1.22)	0.87	3	(2.52-3.57)	2.57e-32
TCGA	hyperM			hypoM
Fisher's Test	OR	95%CI	P	OR	95%CI	P
PCGT	1.46	(1.16-1.81)	0.000938	0.67	(0.49-0.89)	0.00415
PMD-PCGT	1.62	(1.17-2.20)	0.00304	0.69	(0.42-1.08)	0.11
nonPMD-PCGT	1.28	(0.95-1.69)	0.09	0.68	(0.46-0.97)	0.03
MESC	0.74	(0.59-0.92)	0.01	2.07	(1.74-2.46)	6.48e-16
PMD-MESC	1.65	(1.20-2.23)	0.00194	0.59	(0.35-0.94)	0.03
nonPMD-MESC	0.51	(0.38-0.68)	5.57e-07	2.66	(2.22-3.17)	5.07e-25
