# Supplementary material for: The Dynamics and Prognostic Potential of DNA Methylation Changes at Stem Cell Gene Loci in Women's Cancer
Source: PLoS Genet. 2012 Feb 9;8(2):e1002517. doi: 10.1371/journal.pgen.1002517 (PMC3276553; doi:10.1371/journal.pgen.1002517)
Supplement: Table S5 — Overlap between MESC CpGs with stable methylation levels in normal tissue and that become hypomethylated in cancer with the top ranked 1,000 prognostic MESC CpGs that are hypomethylated in poor outcome samples in endometrial, breast, ovarian, and cervical cancers. (XLS) [file pgen.1002517.s015.xls]

## Sheet: Endo CA
IlmnID	Chromosome	GeneID	Gene Symbol
cg10129493	chr19	945	CD33
cg04089739	chr19	718	C3
cg24423088	chr21	337879	KRTAP8-1
cg25551168	chr20	551	AVP
cg08351331	chr20	3929	LBP
cg26738010	chr18	1068	CETN1
cg14519350	chr22	5008	OSM
cg19149785	chr19	11202	KLK8
cg07349094	chr2	3899	AFF3
cg16777782	chr16	1012	CDH13
cg05959508	chr1	80342	TRAF3IP3
cg00062776	chr19	7288	TULP2
cg26813458	chr19	4680	CEACAM6
cg21898046	chr5	4245	MGAT1
cg08418332	chr9	6363	CCL19
cg07498879	chr22	5008	OSM
cg18589858	chr11	11309	SLCO2B1
cg21578541	chr3	54106	TLR9
cg00563932	chr9	5730	PTGDS
cg14014613	chr17	4994	OR3A1
cg16332224	chr20	8813	DPM1
cg18705776	chr10	810	CALML3
cg01871963	chr9	3934	LCN2
cg23293787	chr20	8813	DPM1
cg17188169	chr6	55510	DDX43
cg06585108	chr10	54777	C10orf92
cg12855851	chr6	5225	PGC
cg10889792	chr11	3846	KRTAP5-9
cg03534410	chr3	55287	TMEM40
cg14401897	chr19	22904	SBNO2
cg14127336	chr14	8115	TCL1A
cg06229674	chr22	164668	APOBEC3H
cg12575181	chr14	5283	PIGH
cg14256699	chr17	50964	SOST
cg22377428	chr17	350383	GPR142
cg10037068	chr2	7456	WIPF1
cg15028436	chr7	51314	TXNDC3
cg16268563	chr6	534	ATP6V1G2
cg03327494	chr3	131540	ZDHHC19
cg04127255	chr19	5670	PSG2
cg00668685	chr12	283375	SLC39A5
cg22647018	chr1	183	AGT
cg08471713	chr17	4222	MEOX1
cg13735697	chr1	4656	MYOG
cg02194211	chr3	131177	FAM3D
cg08402568	chr16	146433	IL34
cg12485992	chr17	84690	SPATA22
cg17291001	chr14	388007	SERPINA13
cg12830694	chr19	94274	PPP1R14A
cg14299800	chr9	27348	TOR1B
cg15772361	chr18	6317	SERPINB3
cg07851192	chr18	26251	KCNG2
cg12467090	chr1	5287	PIK3C2B
cg02883621	chr4	6286	S100P
cg16540704	chr7	136991	ASZ1
cg11132751	chrX	340602	CXorf67
cg03568718	chr1	7161	TP73
cg14736210	chr20	3745	KCNB1
cg24650229	chr3	152404	IGSF11
cg00344372	chr4	3083	HGFAC
cg11128808	chr19	59285	CACNG6
cg25203980	chr1	116983	ACAP3
cg18180783	chr10	58529	MYOZ1
cg04618528	chr17	8689	KRT36
cg08782122	chr7	346547	FLJ42291
cg11254522	chr1	2268	FGR
cg18450227	chr18	5596	MAPK4
cg19257200	chr22	6663	SOX10
cg22552966	chr17	146802	SLC47A2
cg01536400	chr9	4702	NDUFA8
cg11828089	chr7	83698	CALN1
cg26208930	chr1	7161	TP73
cg01526089	chr17	5023	P2RX1
cg09201719	chr10	1586	CYP17A1
cg06285340	chr15	1583	CYP11A1
cg08424423	chr6	1041	CDSN
cg20994561	chr8	575	BAI1
cg25086957	chrX	139170	DCAF12L1
cg17759354	chr16	6559	SLC12A3
cg01770400	chr1	462	SERPINC1
cg26427308	chr2	51052	PRLH
cg14014225	chr22	23539	SLC16A8
cg26287988	chr21	574	BAGE
cg03555203	chr19	57616	TSHZ3
cg07824742	chr9	1621	DBH
cg10530713	chrX	2576	GAGE4
cg16949889	chr5	373863	DND1
cg23352030	chr20	85441	PRIC285
cg27050793	chr19	374897	SBSN
cg06762858	chr7	29992	PILRA
cg06517798	chr1	480	ATP1A4
cg14356114	chrX	9506	PAGE4
cg15536230	chr21	54145	H2BFS
cg24912560	chr11	27288	RBMXL2
cg18521925	chr6	85413	SLC22A16
cg01108476	chr6	6954	TCP11
cg17100200	chr1	2981	GUCA2B
cg01708964	chr7	58498	MYL7
cg17189778	chrX	554	AVPR2
cg00730260	chr12	144360	C12orf67
cg10967280	chr12	196477	C12orf12
cg21710060	chr13	6011	GRK1
cg22680812	chr15	2038	EPB42

## Sheet: Ovarian CA
IlmnID	Chromosome	GeneID	Gene Symbol
cg21578541	chr3	54106	TLR9
cg23878206	chr19	22809	ATF5
cg27291231	chr9	8636	SSNA1
cg13625403	chr11	23650	TRIM29
cg13994177	chr15	692236	SNORD116@
cg25955816	chr1	8290	HIST3H3
cg05338167	chr15	91860	CALML4
cg20931907	chrX	340602	CXorf67
cg04499381	chrX	54440	SASH3
cg24775607	chr16	6755	SSTR5
cg00441136	chr20	9371	KIF3B
cg15657668	chrX	537	ATP6AP1
cg16332224	chr20	8813	DPM1
cg13685294	chr3	2912	GRM2
cg08424423	chr6	1041	CDSN
cg14014613	chr17	4994	OR3A1
cg17188169	chr6	55510	DDX43
cg07091552	chr11	7352	UCP3
cg18524091	chr1	80834	TAS1R2
cg00062776	chr19	7288	TULP2
cg16017492	chr17	2125	EVPL
cg01108476	chr6	6954	TCP11
cg03534410	chr3	55287	TMEM40
cg22680812	chr15	2038	EPB42
cg04523589	chr3	820	CAMP
cg20488657	chr21	7033	TFF3
cg07851192	chr18	26251	KCNG2
cg04697562	chr7	221914	GPC2
cg15028436	chr7	51314	TXNDC3
cg02449608	chr19	147685	C19orf18
cg03907174	chr19	57333	RCN3
cg21522797	chr16	5336	PLCG2
cg02701137	chr20	22839	DLGAP4
cg14299800	chr9	27348	TOR1B
cg02431687	chr9	203245	NAIF1
cg11110686	chrX	9947	MAGEC1
cg05910970	chr19	1548	CYP2A6
cg01536400	chr9	4702	NDUFA8
cg11767711	chr19	333	APLP1
cg17993949	chr11	116085	SLC22A12
cg13770446	chr1	1187	CLCNKA
cg24027342	chr11	472	ATM
cg05384917	chr12	8843	GPR109B
cg14341418	chr6	55937	APOM
cg26208930	chr1	7161	TP73
cg18641937	chr1	142683	ITLN2
cg10298205	chr8	93100	NAPRT1
cg03113824	chr19	93233	CCDC114
cg05646865	chr1	200172	SLFNL1
cg06517798	chr1	480	ATP1A4
cg06940574	chr1	148645	C1orf211
cg11648996	chrX	170062	FAM47B
cg17759354	chr16	6559	SLC12A3
cg18589624	chr7	11185	INMT
cg19584957	chr1	254173	TTLL10
cg24730207	chr9	80142	PTGES2
cg09869858	chr12	8909	P11
cg24912560	chr11	27288	RBMXL2
cg12485992	chr17	84690	SPATA22
cg22647018	chr1	183	AGT
cg14519134	chr3	132243	H1FOO
cg24626923	chr2	10887	PROKR1
cg21942546	chr7	83451	ABHD11
cg01639256	chr2	151516	ASPRV1
cg02148834	chr21	7179	TPTE
cg02401149	chr22	1417	CRYBB3
cg03930970	chr7	55146	ZDHHC4
cg04176254	chr16	181	AGRP
cg04710641	chr6	7936	RDBP
cg06462703	chr12	55743	CHFR
cg13074965	chr11	10432	RBM14
cg13249256	chr1	84944	MAEL
cg13326338	chr5	64374	SIL1
cg15341760	chr1	148645	C1orf211
cg18422795	chr20	128497	C20orf165
cg19394737	chr2	255101	CCDC108
cg21130124	chr10	51806	CALML5
cg21378206	chr2	26525	IL1F5
cg23580000	chr16	113	ADCY7
cg25803583	chr17	5345	SERPINF2
cg27573888	chr1	9473	C1orf38
cg14338062	chr12	64333	ARHGAP9
cg08782122	chr7	346547	FLJ42291
cg06490951	chr18	1068	CETN1
cg11132751	chrX	340602	CXorf67

## Sheet: Cervical CA
IlmnID	Chromosome	GeneID	Gene Symbol
cg25612480	chr8	7336	UBE2V2
cg23606023	chr16	863	CBFA2T3
cg26158194	chr11	4046	LSP1
cg17357062	chr9	2219	FCN1
cg06244417	chr9	2219	FCN1
cg13745346	chr16	863	CBFA2T3
cg03264414	chr9	5047	PAEP
cg24276491	chr14	55837	EAPP
cg26928682	chr6	79865	TREML2
cg12967560	chr15	145748	LYSMD4
cg15712267	chr19	3337	DNAJB1
cg03366382	chr11	3630	INS
cg14188111	chr1	6284	S100A13
cg15743985	chr19	933	CD22
cg25551168	chr20	551	AVP
cg00974864	chr1	2215	FCGR3B
cg27465569	chr12	83448	PUS7L
cg02701137	chr20	22839	DLGAP4
cg08268099	chr9	10439	OLFM1
cg06270401	chr12	8798	DYRK4
cg09076077	chr20	284756	C20orf197
cg00563932	chr9	5730	PTGDS
cg13833831	chr19	4145	MATK
cg08321330	chr16	64499	TPSB2
cg00298951	chr12	1240	CMKLR1
cg26862286	chr2	4691	NCL
cg00661485	chr5	2299	FOXI1
cg19685066	chr1	81569	ACTL8
cg13681935	chr20	434	ASIP
cg18493147	chr19	284451	ODF3L2
cg05788638	chr14	51156	SERPINA10
cg12815916	chr2	26469	PTPN18
cg05106502	chr17	8631	SKAP1
cg03818682	chr11	4586	MUC5AC
cg12718562	chr15	161514	TBC1D21
cg05131835	chr17	2689	GH2
cg12867448	chr9	4957	ODF2
cg10307548	chr4	6649	SOD3
cg15821095	chr3	29890	RBM15B
cg22988566	chr20	280664	WFDC10B
cg01309153	chr9	6834	SURF1
cg05190718	chr1	845	CASQ2
cg25033144	chr19	90011	KIR3DX1
cg25307641	chr9	6835	SURF2
cg09395732	chr3	6538	SLC6A11
cg09971811	chr20	8530	CST7
cg12858514	chr1	51702	PADI3
cg13126790	chr6	401281	FLJ27255
cg23493704	chrX	8273	SLC10A3
cg06353948	chr9	23064	SETX
cg10624445	chr16	1258	CNGB1
cg10889792	chr11	3846	KRTAP5-9
cg25737664	chr20	128646	SIRPD
cg08013810	chr20	51230	PHF20
cg14607011	chr10	282969	C10orf125
cg23878206	chr19	22809	ATF5
cg12575181	chr14	5283	PIGH
cg18466173	chr21	246704	C21orf93
cg03658707	chr20	434	ASIP
cg00199549	chr22	4174	MCM5
cg10126923	chr19	4818	NKG7
cg10498097	chr2	375307	C2orf62
cg20340596	chr10	3257	HPS1
cg18877514	chr12	5827	PXMP2
cg20098478	chr12	11197	WIF1
cg22172494	chr11	283120	H19
cg05406101	chr21	10069	RWDD2B
cg20782689	chr14	5018	OXA1L
cg21686987	chr16	1504	CTRB1
cg06799664	chr17	8632	DNAH17
cg17539235	chr1	3814	KISS1
cg02981853	chr19	23370	ARHGEF18
cg26090660	chr4	118425	GDEP
cg14321743	chr1	26279	PLA2G2D
cg01909245	chr11	4046	LSP1
cg03886110	chr17	5175	PECAM1
cg09671611	chr16	221188	GPR114
cg24926042	chr12	3888	KRT82
cg27592112	chr15	2567	GABRG3
cg06468695	chr17	146849	CCDC42
cg23174481	chr19	374877	C19orf45
cg10673431	chr1	6282	S100A11
cg20089715	chr17	782	CACNB1
cg16507522	chr14	12	SERPINA3
cg06084117	chr7	91584	PLXNA4
cg13726507	chrX	30848	CTAG2
cg14297029	chr22	6753	SSTR3
cg23717696	chrX	26548	ITGB1BP2
cg13675849	chr7	56302	TRPV5
cg13985639	chr10	112817	DHDPSL
cg01459162	chr1	51702	PADI3
cg09914304	chr10	5551	PRF1
cg13656062	chr19	8529	CYP4F2
cg15459773	chr1	83932	C1orf124
cg17264470	chr19	26291	FGF21
cg21230133	chr17	3881	KRT31
cg20748065	chr7	5447	POR
cg22325715	chr17	124817	CNTD1
cg23272214	chr21	54039	PCBP3
cg13118849	chr19	1463	NCAN
cg26491484	chr9	10319	LAMC3
cg11767711	chr19	333	APLP1
cg27218220	chr9	158135	TTLL11
cg06094150	chr16	4490	MT1B
cg27465849	chr10	55301	OLAH
cg00344709	chr21	317754	POTED
cg17001430	chr6	3834	KIF25
cg11667117	chr16	763	CA5A
cg06236276	chr6	6582	SLC22A2
cg01053621	chr1	336	APOA2
cg13386884	chr11	81490	PTDSS2
cg13145013	chr11	283120	H19
cg05275605	chr21	378832	NCRNA00175
cg14358743	chr13	2621	GAS6
cg14864603	chr17	15	AANAT
cg19160878	chr2	9330	GTF3C3
cg03754063	chr19	9817	KEAP1
cg27318281	chr18	125476	INO80C
cg04816348	chr19	339390	CLEC4G
cg06585108	chr10	54777	C10orf92
cg15532088	chr17	256957	C17orf66
cg18521925	chr6	85413	SLC22A16
cg04109382	chr20	27296	TP53TG5
cg25833031	chr10	55149	MTPAP
cg03568718	chr1	7161	TP73
cg25058957	chr19	84839	RAX2
cg09542291	chr1	4184	SMCP
cg14238120	chr1	10136	CELA3A
cg27212977	chr8	1671	DEFA6
cg05922591	chr19	11006	LILRB4
cg16159313	chr3	95	ACY1
cg16777782	chr16	1012	CDH13
cg27387222	chr12	10059	DNM1L
cg14467840	chr1	6271	S100A1
cg14150666	chr2	3579	CXCR2
cg25813714	chr19	66002	CYP4F12
cg08124722	chr17	6354	CCL7
cg16174071	chr10	244	ANXA8L2
cg17189778	chrX	554	AVPR2
cg18241647	chr20	128488	WFDC12
cg04323365	chrX	2705	GJB1
cg26212229	chr18	6632	SNRPD1
cg11849692	chr10	8861	LDB1
cg13792279	chr21	26285	CLDN17
cg00534856	chr19	1082	CGB
cg18043195	chr9	158297	FAM154A
cg14448104	chr20	8785	MATN4
cg02039171	chr14	1053	CEBPE
cg13928961	chr12	319101	KRT73
cg16016036	chr2	7173	TPO
cg26637069	chr11	187	APLNR
cg12529228	chr1	4807	NHLH1
cg14824983	chr3	7869	SEMA3B
cg19875656	chr3	29122	PRSS50
cg20398120	chr2	53632	PRKAG3
cg00062776	chr19	7288	TULP2
cg15559737	chr22	1413	CRYBA4
cg24650229	chr3	152404	IGSF11
cg12428416	chr13	2700	GJA3
cg18081313	chr12	8408	ULK1
cg01407341	chr15	145946	SPATA8
cg05942970	chr10	282973	JAKMIP3
cg06517798	chr1	480	ATP1A4
cg11828089	chr7	83698	CALN1
cg12582965	chr15	57194	ATP10A
cg15772361	chr18	6317	SERPINB3
cg18641937	chr1	142683	ITLN2
cg07634706	chr16	6361	CCL17
cg00988256	chr19	26526	TSPAN16
cg22150335	chr10	288	ANK3
cg24248317	chr2	54978	C2orf18
cg20377762	chr1	199964	TMEM61
cg26301777	chr13	79612	NARG1L
cg09737668	chr1	89886	SLAMF9
cg10059104	chr22	164592	CCDC116
cg21378206	chr2	26525	IL1F5
cg24730207	chr9	80142	PTGES2
cg06940574	chr1	148645	C1orf211
cg22718139	chr1	3158	HMGCS2
cg04037952	chr2	344561	GPR148
cg05248781	chr1	254910	LCE5A
cg15750705	chr1	127534	GJB4
cg17642353	chr19	5675	PSG6
cg19561774	chr6	6582	SLC22A2
cg16087263	chr1	64600	PLA2G2F
cg18481241	chr13	5925	RB1
cg20256783	chr12	9119	KRT75
cg22218909	chr8	1668	DEFA3
cg26422060	chr11	347853	TBX10
cg05869585	chr16	5373	PMM2
cg00344358	chr12	10220	GDF11
cg06762858	chr7	29992	PILRA
cg23487586	chr16	197196	TMEM148
cg24626923	chr2	10887	PROKR1
cg27035806	chr5	51491	NOP16
cg16984812	chr2	130271	PLEKHH2
cg25547939	chr11	7423	VEGFB
cg00412805	chr3	131377	KBTBD5
cg00434413	chrX	8260	ARD1A
cg00730260	chr12	144360	C12orf67
cg00912942	chr1	148345	C1orf127
cg03930970	chr7	55146	ZDHHC4
cg03931808	chr19	117579	RLN3
cg04443324	chr5	2196	FAT2
cg08402568	chr16	146433	IL34
cg10805676	chr16	10573	MRPL28
cg12347740	chr16	146433	IL34
cg15142488	chr19	147719	LYPD4
cg15554401	chr1	127534	GJB4
cg16107172	chr19	10998	SLC27A5
cg16480209	chr16	1258	CNGB1
cg16571399	chr15	83660	TLN2
cg18271969	chr3	170572	HTR3C
cg20015855	chr15	10391	CORO2B
cg22484980	chr11	219931	TPCN2
cg23753610	chr17	8632	DNAH17
cg23767977	chr12	112802	KRT71
cg25803583	chr17	5345	SERPINF2
cg27349244	chr12	22877	MLXIP
cg16396948	chr3	90102	PHLDB2
cg09543783	chr19	79147	FKRP
cg13466487	chr5	134147	CMBL
cg15536230	chr21	54145	H2BFS
cg02059813	chr3	6596	HLTF
cg17384214	chr6	50854	C6orf48
cg07851192	chr18	26251	KCNG2
cg08245789	chr22	150350	ENTHD1
cg14736210	chr20	3745	KCNB1
cg15677355	chrX	139562	OTUD6A
cg19219503	chr10	91074	ANKRD30A
cg27557796	chr6	80740	LY6G6C

## Sheet: Breast CA
IlmnID	Chromosome	GeneID	Gene Symbol
cg16612699	chr11	26493	OR8B8
cg21003606	chr7	83698	CALN1
cg11512771	chr1	1893	ECM1
cg24423088	chr21	337879	KRTAP8-1
cg04523589	chr3	820	CAMP
cg02947253	chr1	140	ADORA3
cg22917487	chr3	1524	CX3CR1
cg16016036	chr2	7173	TPO
cg05248781	chr1	254910	LCE5A
cg22495124	chr17	27091	CACNG5
cg15028436	chr7	51314	TXNDC3
cg07955887	chr18	23255	KIAA0802
cg22218909	chr8	1668	DEFA3
cg26536164	chr3	83597	RTP3
cg09261262	chr10	94233	OPN4
cg11828089	chr7	83698	CALN1
cg00727947	chr19	353514	LILRA5
cg15772361	chr18	6317	SERPINB3
cg26852159	chr17	92591	ASB16
cg02876062	chr10	83641	FAM107B
cg22445920	chr5	285641	SLC36A3
cg00199549	chr22	4174	MCM5
cg19930802	chr15	57194	ATP10A
cg27212977	chr8	1671	DEFA6
cg09283007	chrX	170062	FAM47B
cg12582965	chr15	57194	ATP10A
cg00441136	chr20	9371	KIF3B
cg27276456	chr19	201516	ZSCAN4
cg18450227	chr18	5596	MAPK4
cg11234457	chr5	94033	FTMT
cg11360149	chr5	285659	OR2V2
cg16480209	chr16	1258	CNGB1
cg14930706	chr19	147945	NLRP4
cg16571399	chr15	83660	TLN2
cg20119871	chr15	57194	ATP10A
cg08402568	chr16	146433	IL34
cg19882093	chr20	92086	GGTLC1
cg24517042	chr3	859	CAV3
cg25548825	chr11	347853	TBX10
cg24264578	chr16	4993	OR2C1
cg15222604	chrX	3054	HCFC1
cg02377083	chr3	1238	CCBP2
cg22642718	chr17	3768	KCNJ12
cg26015133	chr1	127943	FCRLB
cg10805676	chr16	10573	MRPL28
cg11221132	chr22	1564	CYP2D7P1
cg17806989	chr13	56163	RNF17
cg03555203	chr19	57616	TSHZ3
cg10408410	chr15	6017	RLBP1
cg15946807	chr3	339896	GADL1
cg07485777	chr4	166655	TRIM60
cg17941312	chr20	9837	GINS1
cg20657383	chr19	634	CEACAM1
cg22484980	chr11	219931	TPCN2
cg04037952	chr2	344561	GPR148
cg10715231	chr5	11063	SOX30
cg07084709	chr15	145781	GCOM1
cg08032971	chr1	127343	DMBX1
cg04127255	chr19	5670	PSG2
cg00686022	chr12	283461	C12orf40
cg16192029	chr7	56311	ANKRD7
cg16878021	chr14	3500	IGHG1
cg23036025	chr19	10998	SLC27A5
cg02432101	chr18	162699	TCEB3C
cg24613957	chr1	30814	PLA2G2E
cg08936952	chr14	399671	HEATR4
cg14009312	chr19	6794	STK11
cg26287988	chr21	574	BAGE
cg15770654	chr1	60672	MIIP
cg07944811	chr7	2645	GCK
cg08782122	chr7	346547	FLJ42291
cg10673431	chr1	6282	S100A11
cg05564657	chr3	13	AADAC
cg07127957	chr10	79933	SYNPO2L
cg05782292	chr11	6343	SCT
cg18714560	chr11	6343	SCT
cg22458065	chr6	170680	PSORS1C2
cg20398120	chr2	53632	PRKAG3
cg21432513	chr12	55743	CHFR
cg12491710	chr19	3982	LIM2
cg21399079	chr2	11250	GPR45
cg06849227	chr17	81033	KCNH6
cg23323879	chr15	8483	CILP
cg21522797	chr16	5336	PLCG2
cg01007201	chr12	50856	CLEC4A
cg19964192	chrX	4109	MAGEA10
cg24027342	chr11	472	ATM
cg07008350	chr18	162699	TCEB3C
cg10057218	chr17	55876	GSDMB
cg26265187	chr12	9924	PAN2
cg07499372	chr19	57663	USP29
cg11043092	chr8	79648	MCPH1
cg22325715	chr17	124817	CNTD1
cg24928161	chr17	6462	SHBG
cg16893614	chr1	257	ALX3
cg24329717	chr11	5024	P2RX3
cg22298208	chr7	135927	C7orf34
cg20342082	chr1	339501	PRSS38
cg26136776	chr19	10661	KLF1
cg20199333	chr11	2147	F2
cg09201719	chr10	1586	CYP17A1
cg23352030	chr20	85441	PRIC285
cg12661964	chr17	3430	IFI35
cg04385519	chr16	115	ADCY9
cg19875656	chr3	29122	PRSS50
cg12529228	chr1	4807	NHLH1
cg23919867	chr1	864	RUNX3
cg01076838	chr19	255043	TMEM86B
cg26709863	chr17	8678	BECN1
cg22568540	chr19	1	A1BG
cg01108476	chr6	6954	TCP11
cg00572797	chr1	864	RUNX3
cg00307685	chr1	676	BRDT
cg04382920	chr4	83447	SLC25A31
cg04861271	chr14	8106	PABPN1
cg04898512	chr19	10365	KLF2
cg06584407	chr1	4878	NPPA
cg07614786	chr3	26140	TTLL3
cg07883333	chr1	50848	F11R
cg08245789	chr22	150350	ENTHD1
cg08450168	chr1	115273	RAB42
cg10107671	chr19	400666	FLJ45684
cg10298205	chr8	93100	NAPRT1
cg10507231	chr1	5287	PIK3C2B
cg13107169	chr4	55728	N4BP2
cg13543096	chr16	79153	GDPD3
cg14736210	chr20	3745	KCNB1
cg16107172	chr19	10998	SLC27A5
cg16408565	chr9	5005	ORM2
cg16582174	chr5	9685	CLINT1
cg16759954	chr17	83394	PITPNM3
cg16949889	chr5	373863	DND1
cg18043280	chr17	314	AOC2
cg18338293	chr11	582	BBS1
cg18368125	chr16	146456	TMED6
cg19035993	chr22	253143	C22orf30
cg21377793	chr15	10099	TSPAN3
cg21489873	chr9	81571	C9orf45
cg21951612	chr3	22808	MRAS
cg22381955	chr12	55743	CHFR
cg25612145	chr7	56164	STK31
