# Supplementary material for: The Dynamics and Prognostic Potential of DNA Methylation Changes at Stem Cell Gene Loci in Women's Cancer
Source: PLoS Genet. 2012 Feb 9;8(2):e1002517. doi: 10.1371/journal.pgen.1002517 (PMC3276553; doi:10.1371/journal.pgen.1002517)
Supplement: Table S7 — GSEA results of MESC CpGs with a frequency of hypomethylation (defined by DeMI index) in cancer of at least 5% (endometrial, breast, and ovarian cancer) and of at least 10% in cervical cancer. (XLS) [file pgen.1002517.s017.xls]

## Sheet: Endo CA
Gene List	nList	nRep	fRep	nOVLAP	OR	pvalue	adjPval	Genes
module_55	811	784	0.966708	26	2.42364	0.00012093	0.447653	CD33 APLP1 TRIM29 SBNO2 CD6 ECM1 S100A11 GRM2 LBP CLCNKA LCN2 MYOG SFTPC PGC FCN2 TCL1A AGT ASIP GPT GPX2 KCNQ1 AANAT CYP4F12 SLCO2B1 SLC1A6 ATF5
module_88	816	788	0.965686	26	2.41015	0.000131219	0.447653	CD33 APLP1 TRIM29 SBNO2 CD6 ECM1 S100A11 GRM2 LBP CLCNKA LCN2 MYOG SFTPC PGC FCN2 TCL1A AGT ASIP GPT GPX2 KCNQ1 AANAT CYP4F12 SLCO2B1 SLC1A6 ATF5
module_41	546	514	0.941392	19	2.66719	0.000275136	0.62575	CD33 APLP1 ATP6V1G2 FCN2 TCL1A CCL16 ASIP GPX2 TEX28 CACNB1 CYP2A6 LBP CLCNKA IKZF1 AANAT MYOG CYP4F12 SLC1A6 SFTPC
ROME_INSULIN_TARGETS_IN_MUSCLE_DN	53	43	0.811321	5	8.81888	0.000438157	0.747387	FAM3D CRYBA4 TCL1A BCL10 CPA1
REACTOME_G_ALPHA_I_SIGNALLING_EVENTS	177	167	0.943503	9	3.85989	0.000939845	0.991401	CCL19 CCL16 C3 AGT OPN1LW SSTR5 GPR109B S1PR4 OPRD1
module_33	372	363	0.975806	14	2.74762	0.0011788	0.991401	TCL1A FCN1 KRTAP5-9 CD6 C3 GPR109B MYOG KLF1 GPT GPX2 EVPL TFF1 SLC1A6 CPA1
RICKMAN_HEAD_AND_NECK_CANCER_D	37	32	0.864865	4	9.53595	0.00127193	0.991401	PIGR C20orf114 CCL19 BPIL1
module_23	557	539	0.967684	18	2.38418	0.00128793	0.991401	CRYBA4 TRIM29 SBNO2 FCN2 CALML3 AGT PLCG2 GPT SLC22A18 ECM1 CYP2A6 LBP AANAT CYP4F12 SLCO2B1 PTGDS SFTPC ATF5
REACTOME_GPCR_LIGAND_BINDING	392	367	0.936224	14	2.71571	0.00130773	0.991401	TAS1R2 CCL19 CCL16 C3 AGT SSTR5 GPR109B OPRD1 AVP FFAR1 GRM2 OPN1LW S1PR4 SCT
CELL_CELL_SIGNALING	400	381	0.9525	14	2.60951	0.00185577	1	CD33 CCL16 GUCA1B AGT ASIP OSM AVP GRM2 GJA3 CEACAM6 KLK8 SEMA3B FAM3D SLC1A6
chr20q11	136	87	0.639706	6	4.97455	0.00195176	1	LBP KIF3B DLGAP4 ASIP C20orf114 BPIL1
REACTOME_CLASS_A1_RHODOPSIN_LIKE_RECEPTORS	292	274	0.938356	11	2.84049	0.00287679	1	CCL19 CCL16 C3 AGT SSTR5 GPR109B OPRD1 AVP FFAR1 OPN1LW S1PR4
module_324	131	126	0.961832	7	3.95892	0.00289688	1	FCN1 S100A13 S100A11 CALML3 PLCG2 CDH13 CDH17
chr9q34	228	162	0.710526	8	3.50418	0.00308651	1	FCN2 FCN1 LCN1 LCN2 SSNA1 PTGDS TTLL11 TOR1B
module_181	295	278	0.942373	11	2.79715	0.00321335	1	CD33 ATP6V1G2 PGC FCN2 CCL16 AANAT ASIP TEX28 GRM2 SFTPC PSCA
SENSORY_PERCEPTION_OF_TASTE	11	6	0.545455	2	33.085	0.00322638	1	RTP3 TAS1R2
module_104	341	320	0.938416	12	2.65027	0.00328425	1	CD33 ATP6V1G2 PGC FCN2 CCL16 AANAT ASIP MYOG TEX28 GRM2 SFTPC PSCA
SENSORY_PERCEPTION	190	164	0.863158	8	3.45889	0.00332697	1	CRYBA4 TAS1R2 RBP3 TULP2 OPN1LW GJA3 KCNQ1 RTP3
REACTOME_COLLAGEN_MEDIATED_ACTIVATION_CASCADE	23	21	0.913043	3	11.081	0.00362271	1	PIK3R5 PLCG2 PIK3R1
ODONNELL_METASTASIS_UP	82	69	0.841463	5	5.22892	0.00373601	1	SBNO2 CORO2B PIK3R5 SLC22A2 PSG2
MORF_RBBP8	191	169	0.884817	8	3.35029	0.00399195	1	CRYBA4 LBP IKZF1 AANAT SSTR5 MGAT1 CYP2A6 PIGR
KEGG_TYPE_II_DIABETES_MELLITUS	47	44	0.93617	4	6.67126	0.00417452	1	PIK3R5 SLC2A2 INS PIK3R1
SYSTEM_PROCESS	558	512	0.917563	16	2.208	0.0045385	1	CRYBA4 TAS1R2 AGT RTP3 SLC22A18 TULP2 GRM2 GJA3 KCNQ1 CLCNKA CLCN1 KLK8 RBP3 OPN1LW SLC1A6 TNNT2
REACTOME_DOWNSTREAM_EVENTS_IN_GPCR_SIGNALING	448	421	0.939732	14	2.34631	0.0045531	1	CCL19 CCL16 PIK3R5 C3 AGT SSTR5 GPR109B OPRD1 AVP FFAR1 OPN1LW S1PR4 SCT PIK3R1
KEGG_MATURITY_ONSET_DIABETES_OF_THE_YOUNG	25	24	0.96	3	9.49628	0.00533404	1	SLC2A2 HNF4A INS
module_379	195	178	0.912821	8	3.17091	0.00544275	1	ATP6V1G2 PGC FCN2 AANAT ASIP TEX28 GRM2 PSCA
module_92	146	144	0.986301	7	3.43448	0.00601977	1	PGC AGT ASIP TFF1 CEACAM6 SEMA3B OSM
PEPTIDE_RECEPTOR_ACTIVITY	50	49	0.98	4	5.92819	0.00614791	1	GP1BA OPRD1 SSTR5 MAS1
WOO_LIVER_CANCER_RECURRENCE_DN	80	78	0.975	5	4.58109	0.0062989	1	SLC2A2 POR CYP4F12 HNF4A GPT
PEPTIDE_BINDING	82	80	0.97561	5	4.45817	0.0070029	1	GP1BA OPRD1 SSTR5 PIK3R1 MAS1
module_242	205	188	0.917073	8	2.99265	0.00749356	1	ATP6V1G2 PGC FCN2 AANAT ASIP TEX28 GRM2 PSCA
CHIN_BREAST_CANCER_COPY_NUMBER_DN	12	9	0.75	2	18.9159	0.00751684	1	INS CDH13
MILICIC_FAMILIAL_ADENOMATOUS_POLYPOSIS_DN	10	9	0.9	2	18.9159	0.00751684	1	CCL19 C3
KEGG_VIBRIO_CHOLERAE_INFECTION	56	52	0.928571	4	5.55729	0.00758708	1	ATP6V1G2 ATP6AP1 KCNQ1 PLCG2
HATADA_METHYLATED_IN_LUNG_CANCER_DN	32	28	0.875	3	7.97623	0.00826276	1	DLGAP4 TRIM29 SOHLH2
PHOSPHOINOSITIDE_METABOLIC_PROCESS	28	28	1	3	7.97623	0.00826276	1	DPM1 PIGH PIK3R1
REGULATION_OF_BODY_FLUID_LEVELS	57	55	0.964912	4	5.22954	0.00923199	1	GP1BA HNF4A SLC22A2 GUCA1B
MARTINELLI_IMMATURE_NEUTROPHIL_DN	10	10	1	2	16.5535	0.00930376	1	FCGR3B GPR109B
BODY_FLUID_SECRETION	10	10	1	2	16.5535	0.00930376	1	SLC22A2 GUCA1B
MORF_LTK	133	120	0.902256	6	3.52656	0.00941209	1	CRYBA4 LBP AANAT SSTR5 CYP2A6 PIGR
chr19q13	785	509	0.648408	15	2.06838	0.00990268	1	CD33 KLK15 CEACAM6 KLK8 RCN3 ZSCAN4 PPP1R14A FFAR1 TULP2 CYP2A13 CYP2A6 TSHZ3 C19orf18 ATF5 PSG2
RHODOPSIN_LIKE_RECEPTOR_ACTIVITY	131	122	0.931298	6	3.46544	0.0101639	1	TAS1R2 SSTR5 GP1BA OPRD1 OR3A1 MAS1
SCHLESINGER_METHYLATED_DE_NOVO_IN_CANCER	88	88	1	5	4.02626	0.0103705	1	TP73 KCNQ1 GATA5 PXMP2 CDH13
CALCIUM_ION_BINDING	100	90	0.9	5	3.93101	0.0113596	1	FCN2 FCN1 S100A13 CETN1 CALML3
module_13	501	472	0.942116	14	2.07737	0.0118828	1	CRYBA4 CD33 APLP1 PGC RASSF7 TEX28 CYP2A6 LBP CLCNKA AANAT MGAT1 MYOG SLC1A6 PIGR
REACTOME_PEPTIDE_LIGAND_BINDING_RECEPTORS	173	165	0.953757	7	2.97362	0.0122553	1	CCL19 CCL16 C3 AGT SSTR5 OPRD1 AVP
SECRETION	176	166	0.943182	7	2.95471	0.0126371	1	CLCNKA SLC22A2 GUCA1B FAM3D INS OSM SLC22A18
GNF2_HPX	134	128	0.955224	6	3.29363	0.0126744	1	PXMP2 C3 AGT CYP2A6 CYP4F12 ATF5
SMID_BREAST_CANCER_NORMAL_LIKE_UP	466	429	0.920601	13	2.11976	0.0128276	1	LYVE1 TCL1A CCL19 CD6 C3 CLEC4A WIPF1 MEOX1 CSGALNACT1 PTGDS TRAF3IP3 MATK PIK3R1
G_PROTEIN_COUPLED_RECEPTOR_ACTIVITY	185	167	0.902703	7	2.93604	0.0130275	1	TAS1R2 SSTR5 GP1BA GRM2 OPRD1 OR3A1 MAS1
NEUROLOGICAL_SYSTEM_PROCESS	377	338	0.896552	11	2.27413	0.0131884	1	CRYBA4 TAS1R2 RTP3 KLK8 RBP3 TULP2 OPN1LW GRM2 GJA3 SLC1A6 KCNQ1
REACTOME_FACILITATIVE_NA_INDEPENDENT_GLUCOSE_TRANSPORTERS	12	12	1	2	13.2435	0.0133793	1	SLC2A10 SLC2A2
module_396	12	12	1	2	13.2435	0.0133793	1	CLCNKA GABRA6
SENSORY_PERCEPTION_OF_CHEMICAL_STIMULUS	20	12	0.6	2	13.2435	0.0133793	1	RTP3 TAS1R2
V$PU1_Q6	182	168	0.923077	7	2.9176	0.0134265	1	MRPL49 SSTR5 SLC39A5 SOST FAM38A KCNQ1 FLJ46358
TISSUE_DEVELOPMENT	137	130	0.948905	6	3.24005	0.0136001	1	IKZF1 KRTAP5-9 ZBTB7B KLK8 EVPL MATK
module_48	303	252	0.831683	9	2.49478	0.0138991	1	ROBO4 SOHLH2 SLC22A2 EPS8L3 KIF3B TMEM40 ITLN2 PSCA CPA1
module_410	35	34	0.971429	3	6.43002	0.0141347	1	FCN2 NCAN FCN1
KEGG_GLIOMA	65	63	0.969231	4	4.51757	0.0147024	1	PIK3R5 CALML3 PLCG2 PIK3R1
module_96	36	35	0.972222	3	6.22873	0.0152921	1	FCN2 NCAN FCN1
PLASMA_MEMBRANE_PART	1141	1057	0.92638	25	1.66828	0.0156393	1	CD33 CD6 CLEC4A OPRD1 BCL10 CACNB1 GRM2 CLCNKA CLCN1 CEACAM6 MST1R OPN1LW LYVE1 SSTR5 GPR109B FFAR1 GP1BA KCNQ1 GABRA6 MAS1 SLC22A2 SLC2A2 SLC1A6 PIGR CDH13
REACTOME_CLASS_C3_METABOTROPIC_GLUTAMATE_PHEROMONE_RECEPTORS	15	13	0.866667	2	12.0421	0.0156571	1	GRM2 TAS1R2
REGULATION_OF_HORMONE_SECRETION	14	13	0.928571	2	12.0421	0.0156571	1	FAM3D OSM
NEGATIVE_REGULATION_OF_SECRETION	13	13	1	2	12.0421	0.0156571	1	FAM3D OSM
module_45	563	538	0.955595	15	1.94961	0.0157457	1	CRYBA4 SBNO2 TCL1A FCN1 FCGR3B CD6 PLCG2 GPR109B S100A11 KCNQ1 CLCNKA IKZF1 AANAT SFTPC PIGR
ESTABLISHMENT_OF_LOCALIZATION	852	794	0.931925	20	1.76816	0.0161415	1	UCP3 ATP6AP1 GUCA1B RTP3 AVP KIF3B INS CLCNKA PTGDS FCN2 FCN1 OSM SLC22A18 KCNQ1 SLC22A2 FAM3D SLC2A2 SLC1A6 TNNT2 CDH13
INTEGRAL_TO_PLASMA_MEMBRANE	963	900	0.934579	22	1.71882	0.0162906	1	CD33 CD6 CLEC4A OPRD1 GRM2 CLCNKA CLCN1 CEACAM6 MST1R OPN1LW LYVE1 SSTR5 GPR109B FFAR1 GP1BA KCNQ1 GABRA6 MAS1 SLC22A2 SLC2A2 SLC1A6 PIGR
KEGG_EPITHELIAL_CELL_SIGNALING_IN_HELICOBACTER_PYLORI_INFECTION	68	65	0.955882	4	4.36879	0.0163308	1	ATP6V1G2 ATP6AP1 MAP3K14 PLCG2
SENGUPTA_NASOPHARYNGEAL_CARCINOMA_DN	343	259	0.755102	9	2.4236	0.0163422	1	TCL1A LCN2 C20orf114 POR SLC2A10 FAM3D TMEM40 PIGR HRASLS2
POOLA_INVASIVE_BREAST_CANCER_UP	281	261	0.928826	9	2.40406	0.0170948	1	TCL1A FCGR3B IKZF1 CD6 CEACAM6 TRAF3IP3 ECM1 PIGR PSCA
REACTOME_PI3K_CASCADE	38	37	0.973684	3	5.86165	0.0177632	1	TLR9 INS PIK3R1
REGULATION_OF_RESPONSE_TO_EXTERNAL_STIMULUS	15	14	0.933333	2	11.0341	0.0180881	1	KLK8 CDH13
DETECTION_OF_STIMULUS_INVOLVED_IN_SENSORY_PERCEPTION	21	14	0.666667	2	11.0341	0.0180881	1	RTP3 TAS1R2
DETECTION_OF_CHEMICAL_STIMULUS	18	14	0.777778	2	11.0341	0.0180881	1	RTP3 TAS1R2
CIRCADIAN_RHYTHM	14	14	1	2	11.0341	0.0180881	1	AANAT PTGDS
INTRINSIC_TO_PLASMA_MEMBRANE	977	910	0.931423	22	1.69819	0.0182557	1	CD33 CD6 CLEC4A OPRD1 GRM2 CLCNKA CLCN1 CEACAM6 MST1R OPN1LW LYVE1 SSTR5 GPR109B FFAR1 GP1BA KCNQ1 GABRA6 MAS1 SLC22A2 SLC2A2 SLC1A6 PIGR
module_7	229	221	0.965066	8	2.52318	0.0184712	1	ATP6V1G2 TCL1A CCL16 IKZF1 CD6 ASIP CACNB1 CYP2A6
VOLTAGE_GATED_CHANNEL_ACTIVITY	73	68	0.931507	4	4.16306	0.018978	1	CACNB1 CLCNKA CLCN1 KCNQ1
DAUER_STAT3_TARGETS_UP	38	38	1	3	5.69384	0.0190771	1	LBP C3 AGT
REGULATION_OF_SECRETION	40	38	0.95	3	5.69384	0.0190771	1	FAM3D OSM INS
KEGG_PHOSPHATIDYLINOSITOL_SIGNALING_SYSTEM	76	69	0.907895	4	4.09885	0.019916	1	PIK3R5 CALML3 PLCG2 PIK3R1
GLYCEROPHOSPHOLIPID_METABOLIC_PROCESS	43	39	0.906977	3	5.53601	0.0204434	1	DPM1 PIGH PIK3R1
MORF_FDXR	207	183	0.884058	7	2.66608	0.0205087	1	CRYBA4 LBP CD6 SSTR5 MGAT1 CYP4F12 PIGR
LIU_BREAST_CANCER	16	15	0.9375	2	10.1866	0.0206672	1	FCN2 GGTLC1
CHEOK_RESPONSE_TO_MERCAPTOPURINE_AND_LD_MTX_DN	20	15	0.75	2	10.1866	0.0206672	1	CEACAM6 LCN2
REACTOME_XENOBIOTICS	15	15	1	2	10.1866	0.0206672	1	CYP2A6 CYP2A13
KEGG_VEGF_SIGNALING_PATHWAY	76	70	0.921053	4	4.03648	0.0208821	1	NOS3 PIK3R5 PLCG2 PIK3R1
CYTOKINE_ACTIVITY	111	106	0.954955	5	3.30463	0.0216538	1	CCL19 CCL16 IL1F5 OSM PIK3R1
GNF2_CD1D	41	40	0.97561	3	5.38543	0.0218623	1	CLEC4A CD33 FCN1
CYTOKINESandGROWTHFACTORS	449	413	0.919822	12	2.02222	0.0220881	1	AGT AVP C3 CCL16 CCL19 FAM3D IL1F5 IL34 INS OSM SCT SEMA3B
RESPONSE_TO_CHEMICAL_STIMULUS	306	273	0.892157	9	2.2929	0.0221523	1	TAS1R2 CCL19 CCL16 RTP3 SLC22A18 BCL10 TNNT2 CDH13 TOR1B
INTEGRAL_TO_MEMBRANE	1301	1205	0.926211	27	1.57744	0.0229565	1	CD33 CD6 CLEC4A OPRD1 BCL10 GRM2 CLCNKA CLCN1 MGAT1 CEACAM6 MST1R OPN1LW TSPAN16 LYVE1 SSTR5 GPR109B SLC22A18 FFAR1 GP1BA KCNQ1 GABRA6 MAS1 ROBO4 SLC22A2 SLC2A2 SLC1A6 PIGR
MORF_LCAT	127	108	0.850394	5	3.24001	0.02326	1	CCL19 MAP3K14 TNNT2 GABRA6 AVP
MCGARVEY_SILENCED_BY_METHYLATION_IN_COLON_CANCER	42	41	0.97619	3	5.24403	0.0233337	1	PPP1R14A GATA5 DDX43
CROMER_TUMORIGENESIS_DN	43	41	0.953488	3	5.24403	0.0233337	1	CEACAM6 ECM1 PSCA
KEGG_ALDOSTERONE_REGULATED_SODIUM_REABSORPTION	42	41	0.97619	3	5.24403	0.0233337	1	PIK3R5 INS PIK3R1
FERRANDO_TAL1_NEIGHBORS	17	16	0.941176	2	9.45695	0.0233894	1	CD6 FCGR3B
module_141	16	16	1	2	9.45695	0.0233894	1	CLCNKA GABRA6
HORMONE_SECRETION	17	16	0.941176	2	9.45695	0.0233894	1	FAM3D OSM
module_111	152	147	0.967105	6	2.84604	0.0234417	1	CD33 PGC CLCNKA CACNB1 CYP2A6 HNF4A

## Sheet: Ovarian CA
Gene List	nList	nRep	fRep	nOVLAP	OR	pvalue	adjPval	Genes
SMID_BREAST_CANCER_RELAPSE_IN_BONE_UP	96	87	0.90625	7	6.78777	0.000145048	0.553221	TFF3 C9orf116 TFF1 CEACAM6 SEMA3B CAMP PSCA
SENGUPTA_NASOPHARYNGEAL_CARCINOMA_DN	343	259	0.755102	12	3.83008	0.000162164	0.553221	TCL1A LCN2 C20orf114 C9orf116 POR S100P SLC2A10 FAM3D TMEM40 SERPINB3 TFF3 HRASLS2
module_33	372	363	0.975806	14	3.17518	0.000316196	0.65874	TCL1A FCN1 CAMP C3 RAPSN MYOG GPT GPX2 EVPL TFF3 TFF1 SLC1A6 EPB42 CPA1
HATADA_METHYLATED_IN_LUNG_CANCER_DN	32	28	0.875	4	12.768	0.000460499	0.65874	DLGAP4 TRIM29 SOHLH2 NGEF
REACTOME_GLUCOSE_AND_OTHER_SUGAR_SLC_TRANSPORTERS	82	76	0.926829	6	6.61809	0.000482735	0.65874	SLC2A2 SLC39A5 SLC2A10 SLC16A8 SLC22A2 SLC47A2
VECCHI_GASTRIC_CANCER_ADVANCED_VS_EARLY_DN	136	111	0.816176	7	5.21383	0.000647566	0.736391	CALML4 S100P FAM3D SSNA1 TFF3 HRASLS2 ABCG5
GNF2_LCAT	123	117	0.95122	7	4.9268	0.000885381	0.862993	HGFAC DAK PXMP2 C3 LOC55908 CYP4F12 ATF5
chr9q34	228	162	0.710526	8	4.03175	0.00134706	0.930023	FCN2 FCN1 LCN1 LCN2 SSNA1 C9orf116 PTGDS TTLL11
GNF2_HPN	132	126	0.954545	7	4.55174	0.00136581	0.930023	HGFAC DAK PXMP2 C3 LOC55908 CYP4F12 ATF5
GNF2_HPX	134	128	0.955224	7	4.47576	0.001496	0.930023	HGFAC DAK PXMP2 C3 LOC55908 CYP4F12 ATF5
G_PROTEIN_COUPLED_RECEPTOR_ACTIVITY	185	167	0.902703	8	3.90364	0.00163416	0.930023	TAS1R2 SSTR5 GP1BA GRM2 BAI1 OPRD1 AVPR2 OR3A1
TISSUE_DEVELOPMENT	137	130	0.948905	7	4.40232	0.00163569	0.930023	APOA5 TIE1 IKZF1 CDSN KLK8 EVPL MATK
GNF2_GSTM1	108	103	0.953704	6	4.76742	0.00235957	1	HGFAC DAK PXMP2 LOC55908 CYP4F12 ATF5
KEGG_TYPE_II_DIABETES_MELLITUS	47	44	0.93617	4	7.6543	0.00259301	1	PIK3R5 SLC2A2 INS PIK3R1
MESODERM_DEVELOPMENT	22	22	1	3	12.0371	0.00285407	1	IKZF1 TIE1 MATK
module_55	811	784	0.966708	20	2.08147	0.00340695	1	CD33 TRIM29 SBNO2 NR0B2 GRM2 LBP LCN2 MYOG TFF3 PGC FCN2 TCL1A GPT GPX2 NR4A1 AANAT CYP4F12 SLCO2B1 SLC1A6 ATF5
WOO_LIVER_CANCER_RECURRENCE_DN	80	78	0.975	5	5.25931	0.0036018	1	SLC2A2 POR CYP4F12 HNF4A GPT
module_88	816	788	0.965686	20	2.07002	0.00360736	1	CD33 TRIM29 SBNO2 NR0B2 GRM2 LBP LCN2 MYOG TFF3 PGC FCN2 TCL1A GPT GPX2 NR4A1 AANAT CYP4F12 SLCO2B1 SLC1A6 ATF5
KEGG_MATURITY_ONSET_DIABETES_OF_THE_YOUNG	25	24	0.96	3	10.8876	0.00367956	1	SLC2A2 HNF4A INS
PEPTIDE_RECEPTOR_ACTIVITY	50	49	0.98	4	6.80112	0.00384656	1	GP1BA OPRD1 AVPR2 SSTR5
PEPTIDE_BINDING	82	80	0.97561	5	5.11767	0.00401632	1	GP1BA OPRD1 AVPR2 SSTR5 PIK3R1
REACTOME_SLC_MEDIATED_TRANSMEMBRANE_TRANSPORT	169	153	0.905325	7	3.7031	0.00408136	1	SLC2A10 SLC16A8 SLC22A2 SLC2A2 SLC39A5 SLC1A6 SLC47A2
WOUND_HEALING	54	50	0.925926	4	6.653	0.00413881	1	GP1BA APOA5 KLK8 HNF4A
RHODOPSIN_LIKE_RECEPTOR_ACTIVITY	131	122	0.931298	6	3.98143	0.0054403	1	TAS1R2 SSTR5 GP1BA OPRD1 AVPR2 OR3A1
PHOSPHOINOSITIDE_METABOLIC_PROCESS	28	28	1	3	9.14408	0.00573117	1	DPM1 PIGH PIK3R1
chr20q11	136	87	0.639706	5	4.67863	0.00573652	1	LBP KIF3B DLGAP4 C20orf114 BPIL1
CHIN_BREAST_CANCER_COPY_NUMBER_DN	12	9	0.75	2	21.6684	0.00580935	1	INS CDH13
DEVELOPMENTAL_GROWTH	11	9	0.818182	2	21.6684	0.00580935	1	KLK8 APOA5
REGULATION_OF_BODY_FLUID_LEVELS	57	55	0.964912	4	5.99886	0.0058263	1	GP1BA HNF4A AVPR2 SLC22A2
module_6	407	397	0.97543	12	2.43316	0.00625585	1	TRIM29 GPX2 S100P PSCA NR4A1 AANAT LCN2 CEACAM6 PTGDS SERPINB3 TFF3 TFF1
CALCIUM_ION_BINDING	100	90	0.9	5	4.51327	0.00661236	1	FCN2 FCN1 S100A13 S100P CETN1
GOUYER_TATI_TARGETS_UP	10	10	1	2	18.9673	0.00719925	1	TFF3 LCN2
REN_ALVEOLAR_RHABDOMYOSARCOMA_UP	98	93	0.94898	5	4.3584	0.00757792	1	MEOX1 NHLH1 RAPSN MYOG TNNT2
RICKMAN_HEAD_AND_NECK_CANCER_D	37	32	0.864865	3	7.88159	0.00835101	1	C20orf114 TFF3 BPIL1
ENDOTHELIAL_CELL_MIGRATION	11	11	1	2	16.8568	0.00872351	1	S100P CDH13
module_379	195	178	0.912821	7	3.15603	0.00915265	1	PGC FCN2 AANAT NR0B2 TEX28 GRM2 PSCA
module_410	35	34	0.971429	3	7.37311	0.00988425	1	FCN2 NCAN FCN1
MOHANKUMAR_TLX1_TARGETS_DN	166	139	0.837349	6	3.46845	0.0100788	1	PLA2G2E S100P ARHGEF4 TFF3 CEACAM6 GPX2
GNF2_TST	103	100	0.970874	5	4.03533	0.0102044	1	HGFAC DAK PXMP2 LOC55908 ATF5
REACTOME_FACILITATIVE_NA_INDEPENDENT_GLUCOSE_TRANSPORTERS	12	12	1	2	15.1739	0.0103784	1	SLC2A10 SLC2A2
REACTOME_BILE_SALT_AND_ORGANIC_ANION_SLC_TRANSPORTERS	12	12	1	2	15.1739	0.0103784	1	SLC47A2 SLC16A8
PHOSPHOLIPID_METABOLIC_PROCESS	71	65	0.915493	4	5.01199	0.0104545	1	PLA2G2E DPM1 PIGH PIK3R1
module_96	36	35	0.972222	3	7.1398	0.0107081	1	FCN2 NCAN FCN1
module_92	146	144	0.986301	6	3.34162	0.0118587	1	PGC TFF3 TFF1 CEACAM6 SEMA3B OSM
chr1p36	414	233	0.562802	8	2.74584	0.0119164	1	TAS1R2 PER3 NR0B2 OPRD1 TP73 PLA2G2E PADI3 SLC25A34
module_242	205	188	0.917073	7	2.97958	0.0121195	1	PGC FCN2 AANAT NR0B2 TEX28 GRM2 PSCA
REACTOME_CLASS_C3_METABOTROPIC_GLUTAMATE_PHEROMONE_RECEPTORS	15	13	0.866667	2	13.7859	0.0121603	1	GRM2 TAS1R2
CORNIFIED_ENVELOPE	13	13	1	2	13.7859	0.0121603	1	CDSN EVPL
REGULATION_OF_HORMONE_SECRETION	14	13	0.928571	2	13.7859	0.0121603	1	FAM3D OSM
NEGATIVE_REGULATION_OF_SECRETION	13	13	1	2	13.7859	0.0121603	1	FAM3D OSM
REACTOME_PI3K_CASCADE	38	37	0.973684	3	6.72037	0.012472	1	TLR9 INS PIK3R1
ODONNELL_METASTASIS_UP	82	69	0.841463	4	4.70221	0.012822	1	SBNO2 PIK3R5 SLC22A2 NR4A1
module_75	391	385	0.984655	11	2.28497	0.0128831	1	FCN2 FCN1 FCGR3B CAMP C3 OSM GPX2 LBP MST1R TFF3 TFF1
NEGATIVE_REGULATION_OF_CELL_PROLIFERATION	154	147	0.954545	6	3.26983	0.0130272	1	CD33 SPEG SSTR5 BAI1 OSM CDH13
LIPID_METABOLIC_PROCESS	316	286	0.905063	9	2.51376	0.0133573	1	UCP3 APOA5 NR0B2 DPM1 PTGDS PLA2G2E HNF4A PIGH PIK3R1
DAUER_STAT3_TARGETS_UP	38	38	1	3	6.52795	0.0134126	1	LBP SERPINB3 C3
RICKMAN_HEAD_AND_NECK_CANCER_B	48	38	0.791667	3	6.52795	0.0134126	1	GTSF1 SOST IGSF11
REGULATION_OF_SECRETION	40	38	0.95	3	6.52795	0.0134126	1	FAM3D OSM INS
AXONOGENESIS	43	38	0.883721	3	6.52795	0.0134126	1	KLK8 SEMA3B BAI1
KEGG_VEGF_SIGNALING_PATHWAY	76	70	0.921053	4	4.63155	0.013463	1	PLA2G2E NOS3 PIK3R5 PIK3R1
BIOCARTA_ACH_PATHWAY	16	14	0.875	2	12.6427	0.0140655	1	RAPSN PIK3R1
REGULATION_OF_RESPONSE_TO_EXTERNAL_STIMULUS	15	14	0.933333	2	12.6427	0.0140655	1	KLK8 CDH13
CIRCADIAN_RHYTHM	14	14	1	2	12.6427	0.0140655	1	AANAT PTGDS
GLYCEROPHOSPHOLIPID_METABOLIC_PROCESS	43	39	0.906977	3	6.34623	0.0143925	1	DPM1 PIGH PIK3R1
ACEVEDO_METHYLATED_IN_LIVER_CANCER_DN	927	612	0.660194	15	1.96471	0.0150677	1	FLJ27255 KLK15 IKZF1 LCN1 TFF1 CPA1 FCN2 GTSF1 TNS4 DCAF4L2 CALN1 TXNDC3 S1PR4 SDR16C5 CDH13
REACTOME_TRANSMEMBRANE_TRANSPORT_OF_SMALL_MOLECULES	218	197	0.90367	7	2.83666	0.0153349	1	SLC16A8 SLC2A10 SLC22A2 SLC2A2 SLC39A5 SLC1A6 SLC47A2
JAEGER_METASTASIS_DN	258	244	0.945736	8	2.61576	0.0153664	1	TRIM29 ARHGEF4 KLK8 GPX2 EVPL MST1R S100P SERPINB3
LIU_BREAST_CANCER	16	15	0.9375	2	11.6733	0.0160906	1	FCN2 GGTLC1
CHEOK_RESPONSE_TO_MERCAPTOPURINE_AND_LD_MTX_DN	20	15	0.75	2	11.6733	0.0160906	1	CEACAM6 LCN2
KANG_FLUOROURACIL_RESISTANCE_DN	16	15	0.9375	2	11.6733	0.0160906	1	S100P MST1R
CROMER_TUMORIGENESIS_DN	43	41	0.953488	3	6.01151	0.0164713	1	CEACAM6 TFF3 PSCA
KEGG_ALDOSTERONE_REGULATED_SODIUM_REABSORPTION	42	41	0.97619	3	6.01151	0.0164713	1	PIK3R5 INS PIK3R1
CELLULAR_MORPHOGENESIS_DURING_DIFFERENTIATION	49	41	0.836735	3	6.01151	0.0164713	1	BAI1 KLK8 SEMA3B
ESTABLISHMENT_OF_LOCALIZATION	852	794	0.931925	18	1.82126	0.0168779	1	UCP3 ATP6AP1 AVPR2 AVP KIF3B INS PTGDS FCN2 FCN1 SLC16A8 OSM KCNG2 SLC22A2 FAM3D SLC2A2 SLC1A6 TNNT2 CDH13
REACTOME_DOWNSTREAM_SIGNALING_OF_ACTIVATED_FGFR	43	42	0.976744	3	5.85702	0.0175705	1	TLR9 INS PIK3R1
module_41	546	514	0.941392	13	2.02015	0.0182153	1	CD33 FCN2 TCL1A NR0B2 GPX2 TEX28 CACNB1 LBP IKZF1 AANAT MYOG CYP4F12 SLC1A6
HORMONE_SECRETION	17	16	0.941176	2	10.835	0.0182322	1	FAM3D OSM
REGULATION_OF_CATABOLIC_PROCESS	16	16	1	2	10.835	0.0182322	1	APOA5 INS
module_48	303	252	0.831683	8	2.52866	0.0182953	1	ROBO4 SOHLH2 SLC22A2 EPS8L3 KIF3B TMEM40 PSCA CPA1
module_213	78	77	0.987179	4	4.18493	0.0185217	1	TRIM29 TFF3 TFF1 GPX2
FAELT_B_CLL_WITH_VH3_21_UP	45	43	0.955556	3	5.71025	0.0187097	1	SBNO2 POR SASH3
ROME_INSULIN_TARGETS_IN_MUSCLE_DN	53	43	0.811321	3	5.71025	0.0187097	1	FAM3D TCL1A CPA1
module_165	78	78	1	4	4.12797	0.0193282	1	FCN1 S100P GPX2 CPA1
WONG_ENDMETRIUM_CANCER_UP	18	17	0.944444	2	10.1146	0.0204868	1	TFF3 LCN2
PHAGOCYTOSIS	17	17	1	2	10.1146	0.0204868	1	FCN2 FCN1
DAIRKEE_CANCER_PRONE_RESPONSE_BPA	46	45	0.978261	3	5.43836	0.0211084	1	MYOG PPM1G PIK3R1
NEURITE_DEVELOPMENT	53	45	0.849057	3	5.43836	0.0211084	1	BAI1 KLK8 SEMA3B
RECEPTOR_ACTIVITY	572	528	0.923077	13	1.96325	0.022153	1	CD33 TAS1R2 SSTR5 BAI1 OPRD1 AVPR2 OR3A1 GP1BA GRM2 TIE1 GABRA6 MST1R ROBO4
HEMOSTASIS	48	46	0.958333	3	5.31091	0.022368	1	GP1BA HNF4A AVPR2
ENDOPLASMIC_RETICULUM	283	262	0.925795	8	2.42727	0.0224948	1	APOA5 GPC2 SEMA3B DPM1 AVPR2 PTGDS POR PIGH
TURASHVILI_BREAST_CARCINOMA_DUCTAL_VS_LOBULAR_UP	21	18	0.857143	2	9.47862	0.0228512	1	C20orf114 S100P
STANELLE_E2F1_TARGETS	18	18	1	2	9.47862	0.0228512	1	MAP3K14 TP73
BIOCARTA_GCR_PATHWAY	20	18	0.9	2	9.47862	0.0228512	1	NOS3 PIK3R1
REACTOME_CD28_DEPENDENT_PI3K_AKT_SIGNALING	19	18	0.947368	2	9.47862	0.0228512	1	MAP3K14 PIK3R1
CARBOHYDRATE_TRANSPORT	19	18	0.947368	2	9.47862	0.0228512	1	SLC2A2 INS
REACTOME_DOWNSTREAM_EVENTS_IN_GPCR_SIGNALING	448	421	0.939732	11	2.07892	0.0233237	1	NGEF PIK3R5 C3 SSTR5 ARHGEF4 OPRD1 AVPR2 AVP S1PR4 SCT PIK3R1
TARTE_PLASMA_CELL_VS_PLASMABLAST_UP	391	368	0.941176	10	2.16061	0.023619	1	TCL1A FCN1 FCGR3B S100P NHLH1 LRRC14 NR4A1 LCN2 PTGDS CDSN
ONDER_CDH1_TARGETS_2_DN	463	425	0.917927	11	2.05836	0.0247829	1	TRIM29 C3 ARHGEF4 S100P LCN2 CEACAM6 KLK8 SEMA3B MST1R TMEM40 SERPINB3
KEGG_MTOR_SIGNALING_PATHWAY	52	48	0.923077	3	5.07377	0.0250077	1	INS PIK3R5 PIK3R1
module_324	131	126	0.961832	5	3.16256	0.0252749	1	FCN1 S100A13 S100P CDH13 CDH17

## Sheet: Cervical CA
Gene List	nList	nRep	fRep	nOVLAP	OR	pvalue	adjPval	Genes
GNF2_HPX	134	128	0.955224	21	4.67366	6.16641e-08	0.000214227	SLC27A5 APOA2 CYP4F2 F10 APOC3 TMPRSS6 ITIH3 ITIH1 PXMP2 AGXT PROC AGT AHSG UPB1 SLC22A7 SARDH CYP2B6 CYP4F12 ATF5 CYP1A2 SERPINC1
GNF2_LCAT	123	117	0.95122	20	4.9042	6.27954e-08	0.000214227	SLC27A5 APOA2 CYP4F2 F10 APOC3 TMPRSS6 ITIH3 ITIH1 PXMP2 AGXT PROC AHSG UPB1 SLC22A7 SARDH CYP2B6 CYP4F12 ATF5 CYP1A2 SERPINC1
GNF2_HPN	132	126	0.954545	20	4.48582	2.22209e-07	0.000505377	SLC27A5 APOA2 CYP4F2 F10 APOC3 TMPRSS6 ITIH3 ITIH1 PXMP2 AGXT PROC AHSG UPB1 SLC22A7 SARDH CYP2B6 CYP4F12 ATF5 CYP1A2 SERPINC1
GNF2_TST	103	100	0.970874	17	4.8517	6.62844e-07	0.000958755	SLC27A5 CYP4F2 F10 APOC3 ITIH3 ITIH1 PXMP2 AGXT PROC AHSG UPB1 SLC22A7 SARDH CYP2B6 ATF5 CYP1A2 SERPINC1
module_41	546	514	0.941392	46	2.3824	7.0259e-07	0.000958755	CD33 APLP1 CCL7 FCN2 CORT CD22 TCL1A CCL16 AGXT ASIP CD72 GPX2 HPS1 PCBP3 HAL ITIH1 S100A5 CACNB1 SH3BP1 IL3 CYP2A7 FUT7 SP140 CYP11A1 LBP CLCNKA KRT6A ABO AANAT PROC MYOG MSLN CYP4F12 ACR CNKSR1 CST7 PHF20 PRF1 PDE4A TNFRSF13B SEMA4D SOX10 CCBP2 SFTPC SLC6A11 ALPPL2
GNF2_GSTM1	108	103	0.953704	17	4.682	1.0205e-06	0.000975899	SLC27A5 CYP4F2 F10 APOC3 TMPRSS6 ITIH3 ITIH1 PXMP2 AGXT PROC UPB1 SLC22A7 SARDH CYP4F12 ATF5 CYP1A2 SERPINC1
module_33	372	363	0.975806	36	2.64862	1.11381e-06	0.000975899	HK2 ABCA4 TCL1A CCL20 FCN1 KRTAP5-9 CD6 CAMP MFAP2 RAPSN GPR109B MYOG MSLN CD79B KLF1 GPT GPX2 EVPL ACR AZGP1 LSP1 LST1 PRB4 ITGB7 LILRB4 FURIN HAL ITIH1 TNFAIP2 BLK TFF3 SOD3 TFF1 MAPK4 TNNT3 CPA1
HATADA_METHYLATED_IN_LUNG_CANCER_DN	32	28	0.875	9	11.116	1.14425e-06	0.000975899	DLGAP4 INSL6 SOHLH2 NLRP8 NGEF MEFV MKRN3 CCDC108 TCL1B
module_46	386	381	0.987047	37	2.58881	1.31126e-06	0.000994081	LILRB5 TNFSF14 CCL7 FCN2 CD22 CCL20 FCN1 FCGR3B CD6 CAMP CD5 CSF2RB C1QA FGF6 CD72 CD79B SKAP1 RUNX3 OSM AZGP1 LSP1 LILRB4 PSTPIP1 GAS6 IL3 IL2RB LBP RAG1 GNLY CST7 LST1 PRF1 CCR9 TNFRSF13B SEMA4D TFF3 TFF1
module_88	816	788	0.965686	61	2.05011	1.60077e-06	0.0010442	CD33 APLP1 C11orf9 CD6 SERPINA5 AZGP1 LSP1 KRT31 F10 S100A11 ITIH3 ITIH1 DDC LMO2 LBP CLCNKA MFAP2 MYOG CST7 LST1 PRB4 PRF1 CCND1 SOX10 TFF3 PTPRCAP SOD3 SFTPC CCL7 PGC FCN2 TCL1A AGXT AGT ASIP GPT GPX2 HYAL1 SERPINC1 AHSG CYP2B6 CYP2A7 KRT14 AANAT SERPINA3 CST1 PROC MSLN CYP4F12 SLCO2B1 FOLR1 ACR CNKSR1 LAPTM5 NR2E3 PAEP FURIN TNFRSF13B TNNT3 SLC6A11 ATF5
module_75	391	385	0.984655	37	2.55836	1.68346e-06	0.0010442	LILRB5 TNFSF14 CCL7 FCN2 CD22 CCL20 FCN1 FCGR3B CD6 CAMP CD5 CSF2RB C1QA FGF6 CD72 CD79B SKAP1 RUNX3 OSM GPX2 AZGP1 LSP1 LILRB4 PSTPIP1 GAS6 IL2RB LBP RAG1 GNLY CST7 LST1 PRF1 CCR9 TNFRSF13B SEMA4D TFF3 TFF1
SEXUAL_REPRODUCTION	137	115	0.839416	17	4.10504	4.88262e-06	0.00277618	PKDREJ TSSK3 GPR64 SMCP BCL2L10 SPO11 PRKACG ADAM18 INSL3 ADAM2 SERPINA5 WBP2NL SYCP1 TSSK6 ACR SOX30 SLC22A16
module_55	811	784	0.966708	59	1.98132	5.80595e-06	0.00304723	CD33 APLP1 C11orf9 CD22 APOC3 CD6 SERPINA5 AZGP1 KRT31 F10 S100A11 ITIH3 ITIH1 DDC LMO2 LBP CLCNKA MFAP2 MYOG CST7 PRB4 PRF1 CCND1 SOX10 TFF3 SOD3 SFTPC CCL7 PGC FCN2 TCL1A AGXT AGT ASIP GPT GPX2 HYAL1 SERPINC1 AHSG CYP2B6 CYP2A7 KRT14 AANAT SERPINA3 CST1 PROC MSLN CYP4F12 SLCO2B1 FOLR1 ACR CNKSR1 LAPTM5 NR2E3 PAEP FURIN SLC6A11 ATF5 ALPPL2
GNF2_IL2RB	44	37	0.840909	9	7.53838	1.47591e-05	0.00719298	KIR2DL1 CST7 RUNX3 IL2RB CD7 PRF1 GNLY MATK NKG7
module_23	557	539	0.967684	43	2.08564	2.90429e-05	0.0132107	FCN2 CD22 APOC3 AGXT AGT PLCG2 GYPE SERPINA5 GPT HYAL1 SERPINC1 AZGP1 KRT31 F10 ITIH3 ITIH1 DDC NKG7 AHSG CYP2B6 IL3 CYP2A7 LBP AANAT SERPINA3 PROC CYP4F12 SLCO2B1 FOLR1 ACR CNKSR1 PTGDS CST7 PRF1 PCYT2 PAEP FURIN CCND1 SEMA4D SOD3 SFTPC SLC6A11 ATF5
module_117	706	665	0.941926	50	1.96325	3.15863e-05	0.0134696	TNFSF14 CCL20 FCN1 SLC26A3 CSF2RB CD5 ABCB4 AGT FGF6 CD79B SKAP1 SERPINA5 HYAL1 SERPINC1 AZGP1 ITGAM LILRB4 PSTPIP1 CTRB1 ZNF239 C3orf27 TCL1B LMO2 WIF1 BLK SARDH IL2RB KCNE1 KCNJ15 MEOX1 MYBPH NFE2 KRTAP5-9 PTCRA RAG1 DIRAS3 GNLY CEACAM6 CTAG2 FOLR3 MATK LST1 PRF1 SLC22A2 PDE6H CNGB1 TFF3 RENBP TNNT3 TNNT2
REACTOME_CHEMOKINE_RECEPTORS_BIND_CHEMOKINES	55	52	0.945455	10	5.58948	4.49407e-05	0.0172706	CXCR5 CCL27 CCL7 CXCR2 CCL20 CCBP2 CCL16 CCR9 CXCR3 XCR1
OUELLET_CULTURED_OVARIAN_CANCER_INVASIVE_VS_LMP_DN	35	33	0.942857	8	7.4939	4.55623e-05	0.0172706	SERPINA3 IGL@ CETN1 CCL7 CCR9 REG1P KRT6A ATM
REACTOME_PEPTIDE_LIGAND_BINDING_RECEPTORS	173	165	0.953757	19	3.07956	5.31528e-05	0.0190874	PPY CCL7 CCL20 CCL16 SSTR3 CCR9 NPBWR2 CXCR3 AGT XCR1 SSTR5 INSL3 CCL27 CXCR5 CXCR2 PRLH KISS1 CCBP2 AVP
module_45	563	538	0.955595	42	2.03349	5.91554e-05	0.0201809	LILRB5 CORT CD22 TCL1A FCN1 FCGR3B CD6 CSF2RB PLCG2 GPR109B SKAP1 HPS1 LSP1 ITGAM KRT31 ITGB7 S100A11 NKG7 LMO2 AHSG SH3BP1 IL3 IL2RB FUT7 CYP11A1 CLCNKA AANAT MFAP2 GNLY ACR CST7 LAPTM5 PECAM1 LST1 PRF1 ATM TNFRSF13B SEMA4D TNFAIP2 PTPRCAP CCBP2 SFTPC
ACEVEDO_METHYLATED_IN_LIVER_CANCER_DN	927	612	0.660194	46	1.95556	6.63113e-05	0.0215449	TKTL2 CRYGC SLC26A3 CD5 CNTNAP4 CD1D TREML2 TRIM42 C5orf40 SBSN GK2 ADAM2 INSL6 H19 FLJ27255 KLK15 SMAD9 DIRAS3 LST1 PRKACG TFF1 CPA1 GIMAP7 FCN2 CASQ2 GTSF1 RUNX3 FFAR2 FKBP5 IGL@ MKRN3 ZNF239 OLAH GPR109A ABO PUS7L TSSK1B GAGE4 RP1-21O18.1 ERVK6 PLXNA4 TXNDC3 CSNK1A1L S1PR4 SDR16C5 CDH13
HSIAO_LIVER_SPECIFIC_GENES	238	228	0.957983	23	2.66201	7.44406e-05	0.0230867	APOA2 FCN2 APOC3 SERPINA3 ABCB4 AGXT PROC AGT SERPINA5 GPT SERPINC1 AZGP1 CYP4F2 F10 POR FURIN PCSK6 HAL ITIH3 ITIH1 AHSG CXCR2 CYP2A7
CELL_CELL_SIGNALING	400	381	0.9525	32	2.18671	0.000119167	0.0353513	CD33 CCL7 CORT CCL20 CCL16 SSTR3 NPBWR2 AGT C1QA RAPSN CCL27 FGF6 ASIP WISP3 FGF21 SLC5A7 OSM AVP GCK DBH SIRPG GRM4 INSL3 IL3 CEACAM6 KLK8 SEMA3B AMPH FURIN PDE7B PCSK6 FAM3D
PROTEASE_INHIBITOR_ACTIVITY	41	39	0.95122	8	6.04208	0.00016216	0.0461007	CST7 SERPINA5 SERPINA10 CST1 RENBP AGT CST5 SERPINH1
REACTOME_G_ALPHA_I_SIGNALLING_EVENTS	177	167	0.943503	18	2.85324	0.00019391	0.0512293	PPY CCL20 CCL16 SSTR3 GNB3 GNGT2 CCR9 NPBWR2 CXCR3 AGT OPN1LW SSTR5 CCL27 CXCR5 GPR109B CXCR2 GPR109A S1PR4
GNF2_PTPN4	47	40	0.851064	8	5.85312	0.000195442	0.0512293	CST7 RUNX3 IL2RB CD7 PRF1 GNLY MATK NKG7
BIOCARTA_DC_PATHWAY	22	22	1	6	8.75994	0.000207287	0.0512293	CSF2 IL3 CD33 TLR9 CD7 CD5
MORF_WNT1	101	86	0.851485	12	3.81177	0.000210233	0.0512293	MYBPH CTRB1 ZNF239 CST5 ODF2 GK2 CA5A TNNT2 GABRA6 CYP1A2 AVP SERPINC1
GNF2_CD7	38	31	0.815789	7	6.82091	0.000221771	0.0521773	CST7 RUNX3 IL2RB CD7 PRF1 GNLY NKG7
RICKMAN_HEAD_AND_NECK_CANCER_D	37	32	0.864865	7	6.54778	0.000273841	0.0622807	IGL@ FOLR1 C20orf114 TFF3 ZG16B BPIL1 AZGP1
CELLDIFFandSURFACE	364	332	0.912088	28	2.18846	0.000292289	0.0643318	CCR9 CD1D CD22 CD33 CD5 CD6 CD7 CD72 CD79B CEACAM6 CSF1R CSF2RB CXCR2 CXCR3 CXCR5 FCGR3B GYPA IL2RB ITGAM KIR2DL1 LILRB4 LILRB5 PECAM1 SEMA4D TLR9 TNFRSF10A TNFRSF13B TNFSF14
REACTOME_CLASS_A1_RHODOPSIN_LIKE_RECEPTORS	292	274	0.938356	24	2.27432	0.000451393	0.0962454	CCL7 CCL20 CCL16 SSTR3 NPBWR2 CXCR3 AGT XCR1 SSTR5 CCL27 GPR109B KISS1 AVP FFAR2 PPY CCR9 OPN1LW INSL3 CXCR5 CXCR2 PRLH CCBP2 GPR109A S1PR4
REACTOME_GAMMA_CARBOXYLATION_TRANSPORT_AND_AMINO_TERMINAL_CLEAVAGE_OF_PROTEINS	10	10	1	4	15.5277	0.000499765	0.101711	F10 GAS6 FURIN PROC
REGULATION_OF_MULTICELLULAR_ORGANISMAL_PROCESS	150	136	0.906667	15	2.9188	0.000506842	0.101711	LST1 SIRPG TMPRSS6 MYBPC3 MYBPH PROC CD1D MYH6 TNNC2 AHSG KLK8 KCNE1 TNNT2 IL29 PTGDS
module_84	531	505	0.951036	37	1.88569	0.000554253	0.105264	CCL7 CD22 TCL1A FCN1 CSF1R CD6 C1QC CD72 RUNX3 LSP1 FKBP5 ITGAM ITGB7 S100A11 OLAH NKG7 LMO2 IL2RB KRT14 FERMT3 MFAP2 GNLY SLCO2B1 ACR PTGDS CST7 LAPTM5 PECAM1 LST1 PRF1 CCND1 TNFRSF13B SEMA4D TNFAIP2 TFF3 PTPRCAP SFTPC
WEBER_METHYLATED_HCP_IN_FIBROBLAST_DN	30	26	0.866667	6	7.00593	0.000555401	0.105264	INSL6 SYCP1 SPO11 SOX30 TCP11 ODF2
REACTOME_CYTOCHROME_P450_ARRANGED_BY_SUBSTRATE_TYPE	49	47	0.959184	8	4.80041	0.000619464	0.114232	CYP11A1 CYP4F2 CYP19A1 CYP11B1 CYP2B6 CYP2A13 CYP4F12 CYP1A2
REACTOME_GPCR_LIGAND_BINDING	392	367	0.936224	29	2.03721	0.000667767	0.119899	TAS1R2 CCL7 CCL20 CCL16 SSTR3 NPBWR2 CXCR3 AGT XCR1 SSTR5 CCL27 GPR109B AVP FFAR2 GNAS GRM4 INSL3 CXCR5 CXCR2 GPR109A KISS1 PPY GNB3 GNGT2 CCR9 OPN1LW PRLH CCBP2 S1PR4
SERINE_TYPE_ENDOPEPTIDASE_ACTIVITY	39	37	0.948718	7	5.45405	0.000700051	0.122473	KLK8 FURIN PCSK6 F10 ACR PROC TMPRSS6
module_104	341	320	0.938416	26	2.09557	0.00083065	0.138808	CD33 CCL7 PGC FCN2 KRT6A CCL16 AANAT PROC ASIP MYOG ACR CNKSR1 CLDN14 PHF20 PRB4 PRF1 NR2E3 PDE4A ITIH1 S100A5 TNFRSF13B SOX10 SFTPC IL3 CYP2A7 PSCA
chr15q11	118	28	0.237288	6	6.36935	0.000847045	0.138808	MKRN3 MAGEL2 SNORD116@ C15orf2 GABRG3 ATP10A
module_157	105	100	0.952381	12	3.20187	0.000854456	0.138808	CD33 KRT31 CLCNKA CD22 KRT6A PRB4 PDE4A PROC GRM4 MYOG FUT7 AZGP1
chr20q11	136	87	0.639706	11	3.39562	0.000896937	0.142321	LBP PHF20 NFS1 BPIL3 DLGAP4 ASIP C20orf70 C20orf114 C20orf185 BPIL1 EPB41L1
module_92	146	144	0.986301	15	2.73623	0.000923741	0.143243	PPY CCL7 PGC CCL20 FURIN AGT C1QA DLGAP1 ASIP TFF3 TFF1 CEACAM6 IL3 SEMA3B OSM
SMID_BREAST_CANCER_NORMAL_LIKE_UP	466	429	0.920601	32	1.91565	0.000958532	0.145335	CD22 TCL1A CD6 CD7 CD1D CLEC4A WIPF1 CD72 CD79B RUNX3 IGL@ F10 ITGB7 PVRIG NKG7 CXCR5 WIF1 SP140 KRT14 MEOX1 LAMC3 CYTL1 CSGALNACT1 PTGDS TRAF3IP3 MATK MGC29506 PECAM1 LST1 PRF1 PTPRCAP PIK3R1
module_292	133	117	0.879699	13	2.9367	0.00109668	0.162667	LSP1 CCL7 CD22 TCL1A CD5 PRIC285 PTPRCAP CD72 CD79B GNLY SERPINA5 IL2RB SP140
chr9q34	228	162	0.710526	16	2.57988	0.00112446	0.163237	CIZ1 FCN2 ABO FCN1 SSNA1 OLFM1 PTGDS GPSM1 DBH TTLL11 SETX PAEP ODF2 SLC34A3 MAMDC4 C9orf139
SERINE_TYPE_PEPTIDASE_ACTIVITY	43	41	0.953488	7	4.81164	0.00132486	0.188324	KLK8 FURIN PCSK6 F10 ACR PROC TMPRSS6
REACTOME_DOWNSTREAM_EVENTS_IN_GPCR_SIGNALING	448	421	0.939732	31	1.88677	0.00140629	0.195819	NGEF CCL20 CCL16 PIK3R5 SSTR3 NPBWR2 CXCR3 AGT XCR1 SSTR5 CCL27 GPR109B AVP FFAR2 GNAS INSL3 CXCR5 CXCR2 GPR109A ARHGEF18 KISS1 ITPR2 PPY PDE4A PDE7B GNB3 GNGT2 CCR9 OPN1LW S1PR4 PIK3R1
REACTOME_STRIATED_MUSCLE_CONTRACTION	31	31	1	6	5.60306	0.00148982	0.203301	TNNT3 TNNC2 TNNT2 MYH6 MYBPC3 TPM3
SERINE_HYDROLASE_ACTIVITY	44	42	0.954545	7	4.67463	0.00153406	0.205233	KLK8 FURIN PCSK6 F10 ACR PROC TMPRSS6
GAMETE_GENERATION	113	94	0.831858	11	3.10771	0.00170493	0.223707	TSSK3 GPR64 BCL2L10 SPO11 PRKACG ADAM18 INSL3 SERPINA5 SYCP1 TSSK6 SOX30
KEGG_HEMATOPOIETIC_CELL_LINEAGE	88	81	0.920455	10	3.29991	0.00182218	0.23458	CD33 ITGAM GYPA CD22 CSF2 CSF1R IL3 CD7 CD5 CD1D
module_176	227	220	0.969163	19	2.22808	0.00201403	0.241328	APLP1 CCL20 MEOX1 KRTAP5-9 CSF2RB AGXT MYOG OLFM1 ACR AZGP1 ITIH3 DDC S100A5 CYP2B6 IL3 TNNT3 CYP2A7 FUT7 KCNJ15
IMMUNE_RESPONSE	232	220	0.948276	19	2.22808	0.00201403	0.241328	APOA2 FCN2 CD22 CCL20 FCN1 FCGR3B CD7 RAG1 CD1D CCL27 CD79B SKAP1 KIR2DL1 CST7 CCR9 SEMA4D CMKLR1 CCBP2 IL29
REPRODUCTION	261	220	0.842912	19	2.22808	0.00201403	0.241328	PKDREJ HSD17B3 SPO11 AGT ADAM18 SERPINA5 WBP2NL TSSK6 ACR SLC22A16 TSSK3 GPR64 SMCP BCL2L10 PRKACG INSL3 ADAM2 SYCP1 SOX30
WEBER_METHYLATED_ICP_IN_FIBROBLAST	16	14	0.875	4	9.31597	0.00208682	0.241328	PPP3R2 ADAM18 CTCFL ADAM2
BIOCARTA_ACH_PATHWAY	16	14	0.875	4	9.31597	0.00208682	0.241328	SRC CHRNG RAPSN PIK3R1
REACTOME_STEROID_HORMONE_BIOSYNTHESIS	14	14	1	4	9.31597	0.00208682	0.241328	HSD17B3 CYP19A1 CYP11B1 CYP11A1
ANTIGEN_BINDING	28	23	0.821429	5	6.47764	0.00216111	0.245186	FCN2 MSLN CD1D LILRB4 FCN1
chrxq28	147	83	0.564626	10	3.20905	0.00219205	0.245186	ATP6AP1 PLXNB3 MAGEA1 ATP2B3 OPN1LW HCFC1 RENBP GABRE CTAG2 SLC10A3
module_24	445	435	0.977528	31	1.81938	0.00233883	0.257385	CCL7 APOC3 AGXT AGT GYPA SERPINA5 HYAL1 SERPINC1 AZGP1 F10 ITIH3 ITIH1 DDC LMO2 CACNB1 AHSG CYP2B6 CYP2A7 LBP AANAT SERPINA3 MFAP2 PROC SLCO2B1 FOLR1 CST7 LAPTM5 CCND1 SOD3 SLC6A11 ATF5
ION_TRANSMEMBRANE_TRANSPORTER_ACTIVITY	275	258	0.938182	21	2.09025	0.00248369	0.268987	ADAMTS8 CLCNKA CLCN1 KCNA10 KCNK7 CACNG5 TRPV5 SLC5A7 SLC22A7 ITPR2 TRPM5 BSND SLC22A2 ATP2B3 CNGB1 CACNB1 SLC34A3 SURF1 KCNE1 KCNJ1 KCNJ15
MORF_IL13	218	193	0.885321	17	2.27308	0.00276421	0.294691	LBP CYP11A1 HSD17B3 ABO AANAT CD6 CXCR3 SSTR5 ITPR2 CNKSR1 BRCA1 PDE4A ITIH3 S100A5 CACNB1 SLC6A11 FUT6
KEGG_DILATED_CARDIOMYOPATHY	92	86	0.934783	10	3.08174	0.00285776	0.299977	CACNB1 CACNG6 ITGB7 MYBPC3 TPM3 TNNT2 CACNG5 PRKACG GNAS MYH6
MORF_MAP3K14	113	101	0.893805	11	2.86459	0.00302827	0.313059	MT1B MYBPH CTRB1 ZNF239 CST5 ODF2 GK2 CA5A GABRA6 CYP1A2 SERPINC1
LOCOMOTORY_BEHAVIOR	91	87	0.956044	10	3.0415	0.00311241	0.316955	CCL27 CCL7 CMKLR1 CCL20 CCBP2 CCL16 CCR9 CXCR3 CDH13 XCR1
GNF2_CEBPA	64	61	0.953125	8	3.52911	0.00349627	0.35081	SLC27A5 UPB1 APOC3 CYP4F12 ITIH1 CYP1A2 AGXT PROC
FERRANDO_TAL1_NEIGHBORS	17	16	0.941176	4	7.76407	0.00355224	0.35126	FOLR1 CSF1R CD6 FCGR3B
ION_CHANNEL_ACTIVITY	147	134	0.911565	13	2.52098	0.00370507	0.358762	TRPM5 BSND CLCNKA CLCN1 KCNA10 KCNK7 CACNG5 CNGB1 CACNB1 TRPV5 KCNE1 KCNJ1 KCNJ15
KEGG_CYTOKINE_CYTOKINE_RECEPTOR_INTERACTION	267	250	0.93633	20	2.04882	0.00378585	0.358762	TNFSF14 CCL7 CCL20 CCL16 CSF2 CSF1R CSF2RB CXCR3 XCR1 CCL27 OSM GH2 CCR9 TNFRSF13B CXCR5 CXCR2 IL3 IL2RB TNFRSF10A IL29
module_112	257	250	0.972763	20	2.04882	0.00378585	0.358762	APLP1 CD22 CCL20 MEOX1 KRTAP5-9 CSF2RB AGXT MYOG OLFM1 ACR AZGP1 ITIH3 DDC S100A5 CYP2B6 IL3 TNNT3 CYP2A7 FUT7 KCNJ15
CYTOKINESandGROWTHFACTORS	449	413	0.919822	29	1.78707	0.00393343	0.367641	AGT AVP CAMP CCL16 CCL20 CCL27 CCL7 CGB1 CORT CSF2 FAM3D FGF21 FGF6 GH2 IL29 IL3 INS INSL3 INSL6 OSGIN1 OSM PPY PRLH RETNLB SEMA3B SEMA4D SEMA4G SLURP1 TNFSF14
chr19q13	785	509	0.648408	34	1.69729	0.00415689	0.383276	SLC27A5 CD33 LILRB5 CD22 KIR3DX1 CACNG6 SBSN ECH1 KLK15 ZNF792 CEACAM6 KLK8 LIM2 SHANK1 HIPK4 ZBTB32 FFAR2 CGB1 LILRB4 KLK14 SPACA4 NKG7 CYP2B6 CYP2A13 CYP2A7 IL29 CABP5 SIGLEC12 CEACAM7 C19orf18 KIR2DL1 VN1R1 ATF5 KLK9
KEGG_ARACHIDONIC_ACID_METABOLISM	58	50	0.862069	7	3.80278	0.00427214	0.387654	ALOX12B CYP4F2 PLA2G12B CYP2B6 GPX2 PTGDS PLA2G2D
module_213	78	77	0.987179	9	3.0964	0.00440816	0.387654	LAPTM5 TFF3 SOD3 TFF1 GPX2 ACR AGXT NKG7 AZGP1
WONG_ENDMETRIUM_CANCER_UP	18	17	0.944444	4	7.16498	0.00449501	0.387654	ALPPL2 TFF3 SERPINA3 CCL20
WEBER_METHYLATED_HCP_IN_SPERM_DN	22	17	0.772727	4	7.16498	0.00449501	0.387654	SPO11 SOX30 INSL6 SYCP1
OHM_METHYLATED_IN_ADULT_CANCERS	27	27	1	5	5.29826	0.00452364	0.387654	MGMT TP73 GATA5 CCND1 BRCA1
SYSTEM_PROCESS	558	512	0.917563	34	1.68626	0.00454937	0.387654	CRYBB1 TAS1R2 CORT SLC26A3 NPBWR2 AGT RAPSN CASQ2 SLC5A7 RLBP1 DBH GNAS GRM4 KCNE1 KCNJ1 CLCNKA CLCN1 ABCA4 MYBPC3 MYBPH NFE2 MYH6 KLK8 AMPH NR2E3 PDE7B GNB3 PDE6H CNGB1 OPN1LW CHRNG TNNC2 RENBP TNNT2
REACTOME_PHASE_1_FUNCTIONALIZATION_OF_COMPOUNDS	67	64	0.955224	8	3.33934	0.00471726	0.387654	CYP11A1 CYP4F2 CYP19A1 CYP11B1 CYP2B6 CYP2A13 CYP4F12 CYP1A2
REACTOME_HORMONE_BIOSYNTHESIS	52	51	0.980769	7	3.71542	0.0047792	0.387654	CYP11A1 DBH HSD17B3 CYP19A1 CYP11B1 AANAT DDC
WOO_LIVER_CANCER_RECURRENCE_DN	80	78	0.975	9	3.05131	0.0048053	0.387654	CYP4F2 POR APOC3 SARDH PCYT2 CA5A CYP4F12 GPT ACY1
CHIN_BREAST_CANCER_COPY_NUMBER_DN	12	9	0.75	3	11.6271	0.00491529	0.387654	FANCA INS CDH13
WEBER_METHYLATED_ICP_IN_SPERM_DN	10	9	0.9	3	11.6271	0.00491529	0.387654	ADAM18 PPP3R2 ADAM2
NIKOLSKY_BREAST_CANCER_11Q12_Q14_AMPLICON	157	123	0.783439	12	2.53421	0.00496487	0.387654	SERPINH1 KRTAP5-9 CD6 CD5 TBC1D10C MOGAT2 CCND1 PTPRCAP SLCO2B1 SPTBN2 NDUFV1 C11orf66
KEGG_TASTE_TRANSDUCTION	52	39	0.75	6	4.24263	0.00499096	0.387654	GRM4 TAS1R2 TRPM5 GNB3 PRKACG GNAS
module_64	506	496	0.980237	33	1.68859	0.00499979	0.387654	TNFSF14 CCL7 CD22 CCL20 CD6 CSF2RB CD5 AGT FGF6 GPR109B GYPE CD79B SKAP1 OSM HPS1 LSP1 ITGAM ITGB7 NKG7 IL2RB CLCNKA GABRE GABRG3 FOLR1 FOLR3 LAPTM5 PRB4 CCR9 TNFRSF13B SEMA4D CCBP2 MAPK4 SLC6A11
TONKS_TARGETS_OF_RUNX1_RUNX1T1_FUSION_HSC_DN	186	172	0.924731	15	2.24376	0.0052361	0.401414	CST7 CD33 LAPTM5 LST1 SETX NFE2 CSF2RB CCND1 NKG7 KLF1 RUNX3 CBFA2T3 FUT7 RGS14 SASH3
POSITIVE_REGULATION_OF_PROTEIN_MODIFICATION_PROCESS	29	28	0.965517	5	5.06785	0.0053229	0.403535	IL3 CCND1 BRCA1 IL29 CARD14
DUNNE_TARGETS_OF_AML1_MTG8_FUSION_UP	47	40	0.851064	6	4.11763	0.00567078	0.418476	NFE2 CST7 LAPTM5 LST1 PSTPIP1 NKG7
TARTE_PLASMA_CELL_VS_PLASMABLAST_UP	391	368	0.941176	26	1.79511	0.00567494	0.418476	CD22 APOC3 TCL1A FCN1 FCGR3B GYPE CD72 SKAP1 IGL@ CXCR2 CYP1A2 MT1B KRT6A SERPINA3 KISS1 FOLR1 PTGDS LST1 PDE4A PCSK6 GNB3 CCR9 REG1P PRKACG TNFAIP2 CDSN
SUBSTRATE_SPECIFIC_CHANNEL_ACTIVITY	154	141	0.915584	13	2.38199	0.00570398	0.418476	TRPM5 BSND CLCNKA CLCN1 KCNA10 KCNK7 CACNG5 CNGB1 CACNB1 TRPV5 KCNE1 KCNJ1 KCNJ15
POOLA_INVASIVE_BREAST_CANCER_UP	281	261	0.928826	20	1.95375	0.0060901	0.44205	KIAA1199 TCL1A FCGR3B CD6 CSF2RB CXCR3 CD79B GNLY CEACAM6 HYAL1 TRAF3IP3 CST7 IGL@ LAPTM5 LST1 LILRB4 PSTPIP1 GINS1 PSCA SP140
ENZYME_INHIBITOR_ACTIVITY	117	111	0.948718	11	2.57614	0.00623282	0.447648	CST7 APOA2 TNFSF14 SERPINH1 CST1 AGT PDE6H CST5 RENBP SERPINA5 SERPINA10
BANDRES_RESPONSE_TO_CARMUSTIN_MGMT_48HR_DN	138	127	0.92029	12	2.44543	0.00639849	0.451288	CRYBB1 CYP19A1 MYBPH PAEP ITIH1 CST5 INSL3 CHRNG BLK MYOG HCFC1 GABRA6
GCM_LTK	43	41	0.953488	6	3.9998	0.00641579	0.451288	GRM4 AANAT CCR9 HSD17B3 RENBP ATM
SHEN_SMARCA2_TARGETS_DN	349	281	0.805158	21	1.90219	0.0066446	0.45859	LBP CYP11A1 TACC1 GPR31 HK2 CLCN1 CD22 CCL16 CSF2 PTCRA ACTL8 PSORS1C2 TP53TG5 GYPA PADI1 FOLR1 TNFAIP2 TEX13B SOX10 S1PR4 ALPPL2
MARTINELLI_IMMATURE_NEUTROPHIL_DN	10	10	1	3	9.96633	0.00680765	0.45859	FCGR3B CXCR2 GPR109B
COFACTOR_TRANSPORT	11	10	0.909091	3	9.96633	0.00680765	0.45859	FOLR1 FOLR3 SLC22A16

## Sheet: Breast CA
Gene List	nList	nRep	fRep	nOVLAP	OR	pvalue	adjPval	Genes
ACEVEDO_METHYLATED_IN_LIVER_CANCER_DN	927	612	0.660194	26	2.75054	1.64624e-05	0.0617964	CD5 KRT73 CD1D C5orf40 RNF17 INSL6 H19 FLJ27255 OLFM4 FAM47B GIMAP7 FCN2 RUNX3 DCAF4L2 CALN1 ZNF239 GPR109A TPO RP1-21O18.1 CNR1 H1FNT TXNDC3 OR2V2 ARHGEF16 FTMT CDH13
REACTOME_HORMONE_BIOSYNTHESIS	52	51	0.980769	7	9.43538	2.30407e-05	0.0617964	CYP11A1 DBH HSD17B3 TPO AANAT DDC DPEP2
module_46	386	381	0.987047	19	3.20511	2.85469e-05	0.0617964	TNFSF14 CCL7 FCN2 FCGR3B CD6 CAMP CD5 FGF6 CD72 CD79B RUNX3 CX3CR1 PSTPIP1 GAS6 DEFA4 CEACAM1 IL2RB PRF1 TNFRSF13B
REACTOME_AMINE_DERIVED_HORMONES	13	12	0.923077	4	29.3375	3.62283e-05	0.0617964	AANAT DDC TPO DBH
module_75	391	385	0.984655	18	2.98088	0.000106163	0.132166	TNFSF14 CCL7 FCN2 FCGR3B CD6 CAMP CD5 FGF6 CD72 CD79B RUNX3 CX3CR1 PSTPIP1 GAS6 CEACAM1 IL2RB PRF1 TNFRSF13B
module_64	506	496	0.980237	21	2.70165	0.000116224	0.132166	TNFSF14 SCGB1A1 CCL7 CD6 CD5 FGF6 GPR109B PROM1 CD79B CX3CR1 ITGB7 CEACAM1 IL2RB CLCNKA TPO SPN CNR1 TNFRSF13B CCBP2 MAPK4 SLC6A11
KEGG_OLFACTORY_TRANSDUCTION	389	71	0.182519	7	6.47876	0.000198381	0.193365	CALML3 OR2C1 OR3A1 CALML5 OR2V2 CNGB1 OR8B8
REACTOME_CLASS_A1_RHODOPSIN_LIKE_RECEPTORS	292	274	0.938356	14	3.24095	0.000254622	0.21716	CCL7 CCL16 NPBWR2 PROKR1 GPR109B OPN4 OPRD1 ADORA3 CX3CR1 CNR1 OPN1LW CXCR5 CCBP2 GPR109A
GNF2_IL2RB	44	37	0.840909	5	9.19723	0.000380851	0.288727	RUNX3 IL2RB CD7 CX3CR1 PRF1
SENSORY_PERCEPTION	190	164	0.863158	10	3.87123	0.000499494	0.313428	RLBP1 CRYBA4 RBP3 TULP2 NR2E3 CNGB1 OPN1LW OPN4 KCNQ1 RTP3
module_41	546	514	0.941392	20	2.45969	0.000505307	0.313428	CCL7 FCN2 CORT CCL16 AGXT CD72 CACNB1 FUT7 DHRS2 CYP11A1 CLCNKA KRT6A AANAT RCAN2 PRF1 SPN TNFRSF13B CCBP2 TRIM10 SLC6A11
CELLDIFFandSURFACE	364	332	0.912088	15	2.84879	0.000570465	0.324357	CD1D CD5 CD6 CD7 CD72 CD79B CEACAM1 CXCR5 FCGR3B IL2RB LILRA5 PROM1 SPN TNFRSF13B TNFSF14
module_188	137	112	0.817518	8	4.56339	0.00064666	0.339397	ITGB7 PTCRA CD5 TTLL2 BIN2 DPEP2 C3orf36 TRAF3IP3
GNF2_RAB7L1	30	25	0.833333	4	11.1738	0.000778095	0.37921	RUNX3 IL2RB PRF1 BIN2
module_145	110	91	0.827273	7	4.92967	0.000906153	0.386621	ITGB7 PTCRA CD5 TTLL2 BIN2 DPEP2 C3orf36
WEBER_METHYLATED_HCP_IN_FIBROBLAST_DN	30	26	0.866667	4	10.6681	0.000907397	0.386621	INSL6 SOX30 FTMT TULP2
module_117	706	665	0.941926	23	2.18208	0.000989476	0.386621	TNFSF14 SCGB1A1 CD5 ARHGEF4 FGF6 CD79B OPRD1 TULP2 PSTPIP1 ZNF239 DEFA4 IL2RB MAGEB2 PTCRA OLFM4 ANKRD7 PRF1 SLC22A2 CNR1 CNGB1 SERPINB5 CDH17 AQP2
RESPONSE_TO_BACTERIUM	30	27	0.9	4	10.202	0.00105112	0.386621	CAMP CD1D SPN BCL10
SMID_BREAST_CANCER_NORMAL_LIKE_UP	466	429	0.920601	17	2.4887	0.00108753	0.386621	CD6 CD7 CD1D CLEC4A WIPF1 CD72 CD79B RUNX3 F10 ITGB7 CXCR5 LAMC3 IGHG1 TRAF3IP3 MGC29506 PRF1 BIN2
RESPONSE_TO_EXTERNAL_STIMULUS	306	283	0.924837	13	2.88355	0.00113329	0.386621	CCL7 CCL16 CD1D OPN4 ADORA3 CX3CR1 F10 PLA2G2E NR2E3 SPN AHSG CCBP2 CDH13
module_301	152	124	0.815789	8	4.08786	0.00125832	0.391986	ITGB7 PTCRA CD5 TTLL2 BIN2 DPEP2 C3orf36 TRAF3IP3
module_24	445	435	0.977528	17	2.45197	0.00126391	0.391986	CCL7 APOC3 AGXT F10 ECM1 DDC CACNB1 AHSG DEFA3 KCNQ1 CYP2B6 HMGCS2 AANAT SPN CCND1 ARHGEF16 SLC6A11
DETECTION_OF_STIMULUS_INVOLVED_IN_SENSORY_PERCEPTION	21	14	0.666667	3	15.9437	0.0015374	0.430031	RTP3 NR2E3 OPN4
REGULATION_OF_ENDOCYTOSIS	16	14	0.875	3	15.9437	0.0015374	0.430031	AHSG CDH13 STON1
GNF2_TST	103	100	0.970874	7	4.44998	0.00157567	0.430031	SLC27A5 F10 APOC3 AGXT AHSG CYP2B6 HMGCS2
module_238	158	131	0.829114	8	3.85343	0.00178685	0.450024	ITGB7 PTCRA CD5 TTLL2 BIN2 DPEP2 C3orf36 TRAF3IP3
GNF2_CD7	38	31	0.815789	4	8.68834	0.00178692	0.450024	RUNX3 IL2RB CD7 PRF1
REACTOME_CHEMOKINE_RECEPTORS_BIND_CHEMOKINES	55	52	0.945455	5	6.25682	0.00184679	0.450024	CXCR5 CX3CR1 CCL7 CCBP2 CCL16
NEUROLOGICAL_SYSTEM_PROCESS	377	338	0.896552	14	2.58897	0.00196949	0.458337	CRYBA4 CORT NPBWR2 RAPSN OPN4 RTP3 RLBP1 RBP3 DBH TULP2 NR2E3 CNGB1 OPN1LW KCNQ1
RHO_PROTEIN_SIGNAL_TRANSDUCTION	37	32	0.864865	4	8.37765	0.00201526	0.458337	ABRA FGD2 APOC3 CDH13
module_45	563	538	0.955595	19	2.2104	0.00214675	0.472492	CRYBA4 CORT FCGR3B CD6 GPR109B CX3CR1 ITGB7 AHSG DEFA3 KCNQ1 IL2RB FUT7 CYP11A1 CLCNKA AANAT PRF1 SPN TNFRSF13B CCBP2
REACTOME_G_ALPHA_I_SIGNALLING_EVENTS	177	167	0.943503	9	3.38065	0.00223495	0.476532	CCL16 CNR1 NPBWR2 OPN1LW CXCR5 GPR109B GPR109A OPRD1 ADORA3
SUZUKI_AMPLIFIED_IN_ORAL_CANCER	16	16	1	3	13.4914	0.00230656	0.476899	GAS6 CCND1 FGF6
WEBER_METHYLATED_HCP_IN_SPERM_DN	22	17	0.772727	3	12.5285	0.00276592	0.539196	SOX30 INSL6 TULP2
PHAGOCYTOSIS	17	17	1	3	12.5285	0.00276592	0.539196	FCN2 AHSG DOCK1
SYSTEM_PROCESS	558	512	0.917563	18	2.19439	0.00293021	0.555356	CRYBA4 CORT NPBWR2 RAPSN OPN4 RTP3 ADORA3 RLBP1 DBH TULP2 KCNQ1 KCNJ12 CLCNKA RBP3 NR2E3 CNGB1 OPN1LW AQP2
module_436	134	113	0.843284	7	3.90079	0.00315814	0.571823	CCL7 CD5 TTLL2 CD79B IL2RB DPEP2 C3orf36
DETECTION_OF_EXTERNAL_STIMULUS	23	18	0.782609	3	11.6882	0.00327777	0.571823	CD1D NR2E3 OPN4
LOCOMOTORY_BEHAVIOR	91	87	0.956044	6	4.36468	0.00363934	0.571823	CX3CR1 CCL7 SPN CCBP2 CCL16 CDH13
module_361	144	116	0.805556	7	3.79273	0.00365354	0.571823	ITGB7 PTCRA CD5 TTLL2 BIN2 DPEP2 C3orf36
module_112	257	250	0.972763	11	2.73904	0.00372435	0.571823	DHRS2 AGXT CALML3 RCAN2 CX3CR1 DDC CEACAM1 CYP2B6 FUT7 PSG6 CDH17
REGULATION_OF_TRANSPORT	67	61	0.910448	5	5.24758	0.00373669	0.571823	FAM3D AHSG TNFSF14 STON1 CDH13
MUELLER_METHYLATED_IN_GLIOBLASTOMA	42	38	0.904762	4	6.89652	0.00382057	0.571823	RUNX3 MAGEB2 SERPINB5 LCN2
DETECTION_OF_STIMULUS	47	38	0.808511	4	6.89652	0.00382057	0.571823	RTP3 OPN4 CD1D NR2E3
GNF2_LCAT	123	117	0.95122	7	3.75803	0.00383115	0.571823	SLC27A5 F10 APOC3 AGXT AHSG CYP2B6 HMGCS2
module_55	811	784	0.966708	24	1.91543	0.00385517	0.571823	APOC3 CD6 F10 ECM1 DDC DEFA3 CLCNKA LCN2 APOL1 PRF1 CCND1 CCL7 FCN2 AGXT PROM1 AHSG KCNQ1 CYP2B6 HMGCS2 DHRS2 AANAT CST1 NR2E3 SLC6A11
module_88	816	788	0.965686	24	1.90484	0.00410766	0.585007	CD6 F10 ECM1 DDC DEFA3 CLCNKA LCN2 APOL1 PRF1 CCND1 CCL7 FCN2 AGXT PROM1 AHSG KCNQ1 CYP2B6 HMGCS2 DHRS2 AANAT CST1 NR2E3 TNFRSF13B SLC6A11
REACTOME_GPCR_LIGAND_BINDING	392	367	0.936224	14	2.37134	0.00413421	0.585007	CCL7 CCL16 NPBWR2 PROKR1 GPR109B OPN4 OPRD1 ADORA3 CX3CR1 CXCR5 GPR109A CNR1 OPN1LW CCBP2
GNF2_MMP11	41	39	0.95122	4	6.69933	0.00420128	0.585007	SEMA3B ALPP PSG6 PSG2
GOZGIT_ESR1_TARGETS_UP	148	120	0.810811	7	3.65767	0.00440347	0.595526	DHRS2 CYP11A1 ECM1 AGXT KRT71 DPEP2 ALPP
module_176	227	220	0.969163	10	2.82772	0.00445139	0.595526	DHRS2 AGXT RCAN2 CX3CR1 DDC CEACAM1 CYP2B6 FUT7 PSG6 CDH17
GNF2_PTPN4	47	40	0.851064	4	6.51283	0.0046068	0.604466	RUNX3 IL2RB CD7 PRF1
REACTOME_OLFACTORY_SIGNALING_PATHWAY	371	41	0.110512	4	6.33643	0.00503785	0.636584	OR2C1 OR3A1 OR2V2 OR8B8
NIKOLSKY_BREAST_CANCER_11Q12_Q14_AMPLICON	157	123	0.783439	7	3.56178	0.00503818	0.636584	TBX10 CD6 CD5 TBC1D10C CCND1 TPCN2 LRFN4
GNF2_HPN	132	126	0.954545	7	3.47149	0.0057394	0.703396	SLC27A5 F10 APOC3 AGXT AHSG CYP2B6 HMGCS2
VOLTAGE_GATED_CHANNEL_ACTIVITY	73	68	0.931507	5	4.66334	0.00595026	0.703396	CACNB1 CLCNKA KCNQ1 CACNG5 KCNJ12
ROME_INSULIN_TARGETS_IN_MUSCLE_DN	53	43	0.811321	4	6.01076	0.00597933	0.703396	FAM3D CRYBA4 AGXT BCL10
GNF2_TIMP2	45	43	0.955556	4	6.01076	0.00597933	0.703396	SEMA3B ALPP PSG6 PSG2
GNF2_HPX	134	128	0.955224	7	3.41364	0.00624585	0.722295	SLC27A5 F10 APOC3 AGXT AHSG CYP2B6 HMGCS2
GCM_ATM	24	23	0.958333	3	8.76501	0.00668292	0.735445	AANAT HSD17B3 AQP2
REGULATION_OF_HEART_CONTRACTION	24	23	0.958333	3	8.76501	0.00668292	0.735445	KCNQ1 KCNJ12 ADORA3
ANTIGEN_BINDING	28	23	0.821429	3	8.76501	0.00668292	0.735445	IGHG1 FCN2 CD1D
GNF2_KISS1	48	45	0.9375	4	5.71686	0.00703114	0.761483	SEMA3B ALPP PSG6 PSG2
REACTOME_PEPTIDE_LIGAND_BINDING_RECEPTORS	173	165	0.953757	8	3.01171	0.00726115	0.774107	CX3CR1 CCL7 CCL16 NPBWR2 PROKR1 CXCR5 CCBP2 OPRD1
MILICIC_FAMILIAL_ADENOMATOUS_POLYPOSIS_UP	10	8	0.8	2	19.4076	0.00753139	0.778586	DEFA6 LCN2
REACTOME_OPSINS	10	8	0.8	2	19.4076	0.00753139	0.778586	OPN4 OPN1LW
ODONNELL_TFRC_TARGETS_UP	433	316	0.729792	12	2.34829	0.00795573	0.803408	CD7 CD72 CX3CR1 GDF2 LILRA5 TPPP2 PTCRA NOS3 IGHG1 ATP2B3 SEMA4G AQP2
SMID_BREAST_CANCER_LUMINAL_B_DN	557	522	0.937163	17	2.01687	0.00800699	0.803408	CD7 APBA2 CLEC4A PROM1 CD79B RUNX3 ITGB7 MCM5 KRT16 KRT6A LCN2 IGHG1 TRAF3IP3 MGC29506 CALML5 BIN2 SERPINB5
BEIER_GLIOMA_STEM_CELL_UP	38	25	0.657895	3	7.96775	0.00846549	0.813521	RLBP1 PROM1 H19
REACTOME_NEUROTRANSMITTER_RELEASE_CYCLE	28	25	0.892857	3	7.96775	0.00846549	0.813521	DDC SLC22A2 DBH
GNF2_CDKN1C	27	25	0.925926	3	7.96775	0.00846549	0.813521	SEMA3B ALPP PSG2
JAATINEN_HEMATOPOIETIC_STEM_CELL_DN	222	206	0.927928	9	2.70386	0.00875015	0.829199	FCGR3B CD5 CD1D CLEC4A OLFM4 CX3CR1 PRF1 LILRA5 IL2RB
JAEGER_METASTASIS_DN	258	244	0.945736	10	2.53342	0.0090145	0.842547	KRT16 ST14 KRT6A CALML3 ARHGEF4 GPR109B EVPL CALML5 SERPINB3 SERPINB5
REGULATION_OF_RHO_PROTEIN_SIGNAL_TRANSDUCTION	13	9	0.692308	2	16.6376	0.00957526	0.871093	ABRA FGD2
CDC42_PROTEIN_SIGNAL_TRANSDUCTION	12	9	0.75	2	16.6376	0.00957526	0.871093	FGD2 APOC3
BEHAVIOR	149	141	0.946309	7	3.07965	0.0103877	0.908323	CX3CR1 CCL7 SPN CCL16 CNR1 CCBP2 CDH13
SUBSTRATE_SPECIFIC_CHANNEL_ACTIVITY	154	141	0.915584	7	3.07965	0.0103877	0.908323	CLCNKA CACNG5 CNGB1 CACNB1 KCNQ1 KCNJ12 AQP2
TARTE_PLASMA_CELL_VS_PLASMABLAST_UP	391	368	0.941176	13	2.1799	0.0104007	0.908323	APOC3 FCGR3B CD72 ADORA3 DOCK1 KCNQ1 MT1B KRT6A LCN2 IGHG1 RBP3 ARHGEF16 AQP2
SMALL_GTPASE_MEDIATED_SIGNAL_TRANSDUCTION	88	78	0.886364	5	4.02156	0.010517	0.908323	ABRA FGD2 APOC3 DOCK1 CDH13
module_23	557	539	0.967684	17	1.94879	0.0107927	0.92048	CRYBA4 FCN2 APOC3 AGXT CALML3 F10 ECM1 DDC AHSG CYP2B6 HMGCS2 AANAT APOL1 PRF1 CCND1 ARHGEF16 SLC6A11
MULTI_ORGANISM_PROCESS	162	144	0.888889	7	3.01159	0.0115747	0.939021	SCGB1A1 PRF1 SPN CAMP CD1D PSG6 BCL10
chr15q11	118	28	0.237288	3	7.00952	0.0116163	0.939021	APBA2 SNORD116@ ATP10A
MARTINELLI_IMMATURE_NEUTROPHIL_DN	10	10	1	2	14.5615	0.0118358	0.939021	FCGR3B GPR109B
REACTOME_GAMMA_CARBOXYLATION_TRANSPORT_AND_AMINO_TERMINAL_CLEAVAGE_OF_PROTEINS	10	10	1	2	14.5615	0.0118358	0.939021	F10 GAS6
REACTOME_NOREPINEPHRINE_NEUROTRANSMITTER_RELEASE_CYCLE	12	10	0.833333	2	14.5615	0.0118358	0.939021	SLC22A2 DBH
REACTOME_UNWINDING_OF_DNA	11	10	0.909091	2	14.5615	0.0118358	0.939021	MCM5 GINS1
PLASMA_MEMBRANE	1393	1294	0.92893	33	1.59284	0.0120634	0.946075	CD6 CD7 CD5 CD1D CLEC4A CD72 CD79B OPRD1 BCL10 ITGB7 CACNB1 CLCNKA SPN OPN1LW AQP2 ST14 GPR109B PROM1 SLA2 CAV3 ADORA3 CX3CR1 CXCR5 KCNQ1 IL2RB TPO ABRA SLC22A2 CNR1 TNFRSF13B ATP2B3 CCBP2 CDH13
GATED_CHANNEL_ACTIVITY	121	113	0.933884	6	3.29831	0.0126735	0.980205	CLCNKA CACNG5 CNGB1 CACNB1 KCNQ1 KCNJ12
PLASMA_MEMBRANE_PART	1141	1057	0.92638	28	1.64718	0.0128127	0.980205	CD6 CD1D CLEC4A CD72 CD79B OPRD1 BCL10 ITGB7 CACNB1 CLCNKA SPN OPN1LW AQP2 ST14 GPR109B PROM1 CAV3 ADORA3 CX3CR1 CXCR5 KCNQ1 IL2RB TPO SLC22A2 CNR1 TNFRSF13B CCBP2 CDH13
IMMUNE_RESPONSE	232	220	0.948276	9	2.52209	0.0130661	0.980205	FCN2 FCGR3B CD7 CD1D SLA2 CD79B OPRD1 BCL10 CCBP2
REACTOME_DOWNSTREAM_EVENTS_IN_GPCR_SIGNALING	448	421	0.939732	14	2.04872	0.0130732	0.980205	CCL16 NPBWR2 PROKR1 ARHGEF4 GPR109B OPN4 OPRD1 ADORA3 CXCR5 GPR109A FGD2 CNR1 OPN1LW ARHGEF16
HUPER_BREAST_BASAL_VS_LUMINAL_UP	54	54	1	4	4.68559	0.0132598	0.98339	KRT16 SERPINB5 KRT6A KRT75
module_7	229	221	0.965066	9	2.51002	0.0134257	0.984986	KRT6A CCL16 CD6 AGXT CD72 SPN CACNB1 AHSG TRIM10
GNF2_EGFR	32	30	0.9375	3	6.49013	0.0140434	1	ALPP PSG6 PSG2
REGULATION_OF_RESPONSE_TO_STIMULUS	59	55	0.932203	4	4.59317	0.0141138	1	AHSG SLA2 CDH13 CD1D
module_575	11	11	1	2	12.9428	0.0143052	1	PRF1 ADORA3
PHOTOTRANSDUCTION	13	11	0.846154	2	12.9428	0.0143052	1	NR2E3 OPN4
module_292	133	117	0.879699	6	3.17856	0.0148421	1	CCL7 CD5 TTLL2 CD72 CD79B IL2RB
module_242	205	188	0.917073	8	2.6226	0.0151629	1	DHRS2 CCL7 FCN2 AANAT PRF1 NR2E3 TNFRSF13B TRIM10
WALLACE_PROSTATE_CANCER_RACE_UP	294	265	0.901361	10	2.32132	0.0153928	1	SCGB1A1 CLEC4A WIPF1 IGHG1 RUNX3 APOL1 PRF1 CCND1 HMGCS2 OLFML2A
